# Supplementary material for: Temporal trajectories of accompanying comorbidities in patients with type 2 diabetes: a Korean nationwide observational study
Source: Sci Rep. 2020 Mar 26;10:5535. doi: 10.1038/s41598-020-62482-1 (PMC7099011; doi:10.1038/s41598-020-62482-1)
Supplement: Supplementary file 2 — Supplementary dataset 1. [file 41598_2020_62482_MOESM2_ESM.xlsx]

## Sheet: PREV_COUNTS
Diagnosis		Incidence (case)			Incidence (control)
Code	Text	Male	Female	Total	Male	Female	Total
A00	Cholera	18	27	45	14	11	25
A01	Typhoid and paratyphoid fevers	40	61	101	12	17	29
A02	Other salmonella infections	357	409	766	128	173	301
A03	Shigellosis	35	38	73	23	26	49
A04	Other bacterial intestinal infections	5874	6659	12533	3401	3685	7086
A05	Other bacterial foodborne intoxications, NEC	1033	1198	2231	545	653	1198
A06	Amoebiasis	190	215	405	86	95	181
A07	Other protozoal intestinal diseases	122	117	239	75	64	139
A08	Viral and other specified intestinal infections	2355	2795	5150	1468	1727	3195
A09	Other gastroenteritis and colitis of infectious and unspecified origin	18370	20452	38822	10112	11375	21487
A15	Respiratory tuberculosis, bacteriologically and histologically confirmed	1880	1058	2938	566	431	997
A16	Respiratory tuberculosis, not confirmed bacteriologically or histologically	3138	2050	5188	1053	696	1749
A17	Tuberculosis of nervous system	43	38	81	6	5	11
A18	Tuberculosis of other organs	427	492	919	149	197	346
A19	Miliary tuberculosis	28	22	50	7	6	13
A20	Plague	6	3	9	0	2	2
A21	Tularaemia	0	1	1	0	1	1
A22	Anthrax	4	1	5	0	2	2
A23	Brucellosis	1	1	2	1	1	2
A24	Glanders and Melioidosis	1	1	2	3	0	3
A25	Rat-bite fevers	5	5	10	2	0	2
A26	Erysipeloid	6	13	19	2	5	7
A27	Leptospirosis	59	70	129	12	14	26
A28	Other zoonotic bacterial diseases, NEC	0	7	7	0	1	1
A30	Leprosy[Hansen's disease]	8	9	17	1	3	4
A31	Infection due to other mycobacteria	152	145	297	65	97	162
A32	Listeriosis	1	1	2	0	0	0
A33	Tetanus neonatorum	0	1	1	0	0	0
A34	Obstetrical tetanus	1	0	1	0	0	0
A35	Other tetanus	35	28	63	21	16	37
A36	Diphtheria	1	2	3	0	0	0
A37	Whooping cough	3	4	7	2	8	10
A38	Scarlet fever	2	3	5	2	2	4
A39	Meningococcal infection	2	6	8	2	3	5
A40	Streptococcal sepsis	21	14	35	0	5	5
A41	Other sepsis	2108	1756	3864	267	245	512
A42	Actinomycosis	20	32	52	4	31	35
A43	Nocardiosis	2	2	4	0	0	0
A46	Erysipelas	62	82	144	35	42	77
A48	Other bacterial diseases, NEC	80	252	332	45	194	239
A49	Bacterial infection of unspecified site	969	1186	2155	453	702	1155
A50	Congenital syphilis	19	20	39	5	9	14
A51	Early syphilis	153	143	296	73	59	132
A52	Late syphilis	156	109	265	54	39	93
A53	Other and unspecified syphilis	872	727	1599	307	280	587
A54	Gonococcal infection	381	134	515	332	96	428
A55	Chlamydial lymphogranuloma(venereum)	1	7	8	1	2	3
A56	Other sexually transmitted chlamydial diseases	227	310	537	172	245	417
A57	Chancroid	22	11	33	14	7	21
A58	Granuloma inguinale	6	7	13	6	1	7
A59	Trichomoniasis	366	3257	3623	242	2624	2866
A60	Anogenital herpesviral [herpes simplex] infection	843	1948	2791	603	1369	1972
A63	Other predominantly sexually transmitted diseases, NEC	251	236	487	145	144	289
A64	Unspecified sexually transmitted disease	50	38	88	31	24	55
A65	Nonvenereal syphilis	10	8	18	2	3	5
A66	Yaws	8	6	14	7	5	12
A68	Relapsing fevers	1	3	4	0	1	1
A69	Other spirochaetal infections	366	513	879	183	260	443
A70	Chlamydia psittaci infection	1	0	1	0	0	0
A71	Trachoma	5	9	14	2	1	3
A74	Other diseases caused by chlamydiae	34	52	86	22	19	41
A75	Typhus fever	729	1052	1781	267	366	633
A77	Spotted fever [tick-borne rickettsioses]	6	13	19	8	8	16
A79	Other rickettsioses	44	51	95	19	26	45
A80	Acute poliomyelitis	7	4	11	3	2	5
A81	Atypical virus infections of central nervous system	3	3	6	2	0	2
A82	Rabies	2	0	2	0	0	0
A83	Mosquito-borne viral encephalitis	0	1	1	1	0	1
A85	Other viral encephalitis, NEC	1	3	4	1	0	1
A86	Unspecified viral encephalitis	25	19	44	2	4	6
A87	Viral meningitis	59	71	130	21	33	54
A88	Other viral infections of central nervous system, NEC	24	42	66	7	30	37
A89	Unspecified viral infection of central nervous system	4	2	6	0	1	1
A90	Dengue fever [classical dengue]	0	1	1	1	1	2
A92	Other mosquito-borne viral fevers	1	0	1	1	0	1
A93	Other arthropod-borne viral fevers, NEC	0	2	2	0	0	0
A94	Unspecified arthropod-borne viral fever	0	1	1	2	0	2
A96	Arenaviral haemorrhagic fever	1	2	3	0	0	0
A98	Other viral haemorrhagic fevers, NEC	68	76	144	14	11	25
A99	Unspecified viral haemorragic fever	61	46	107	10	3	13
B00	Herpesviral [herpes simplex] infections	7100	9640	16740	4397	6454	10851
B01	Varicella [chickenpox]	70	84	154	41	66	107
B02	Zoster[herpes zoster]	8579	11765	20344	4952	7513	12465
B03	Smallpox	1	3	4	0	0	0
B05	Measles	5	6	11	2	2	4
B06	Rubella[German measles]	4	5	9	1	8	9
B07	Viral warts	1306	1127	2433	911	834	1745
B08	Other viral infections characterized by skin and mucous membrane lesions, NEC	266	416	682	159	257	416
B09	Unspecified viral infection characterized by skin and mucous membrane lesions	73	74	147	40	56	96
B15	Acute hepatitis A	747	626	1373	197	157	354
B16	Acute hepatitis B	1321	1326	2647	482	504	986
B17	Other acute viral hepatitis	2349	2197	4546	766	780	1546
B18	Chronic viral hepatitis	6485	5922	12407	2320	2287	4607
B19	Unspecified viral hepatitis	942	991	1933	319	381	700
B20	Human immunodeficiency virus[HIV] disease resulting in infectious and parasitic diseases	19	9	28	5	5	10
B21	Human immunodeficiency virus [HIV]disease resulting in malignant neoplasms	0	0	0	0	1	1
B22	Human immunodeficiency virus[HIV]disease resulting in other specified diseases	1	0	1	4	0	4
B23	Human immunodeficiency virus [HIV] disease resulting in other conditions	3	7	10	3	1	4
B24	Unsecified human immunodeficiency virus[HIV] disease	57	39	96	14	13	27
B25	Cytomegaloviral disease	88	76	164	14	8	22
B26	Mumps	65	79	144	36	46	82
B27	Infectious mononucleosis	34	34	68	16	9	25
B30	Viral conjunctivitis	3823	4270	8093	2580	3133	5713
B33	Other viral diseases, NEC	461	606	1067	305	433	738
B34	Viral infection of unspecified site	375	367	742	96	151	247
B35	Dermatophytosis	20949	20794	41743	13362	13637	26999
B36	Other superficial mycoses	1759	1150	2909	998	645	1643
B37	Candidiasis	2957	11427	14384	1138	7115	8253
B38	Coccidioidomycosis	1	2	3	2	4	6
B39	Histoplasmosis	3	4	7	1	1	2
B40	Blastomycosis	4	2	6	1	1	2
B41	Paracoccidioidomycosis	15	16	31	1	1	2
B42	Sporotrichosis	2	3	5	0	0	0
B43	Chromomycosis and phaeomycotic abscess	44	46	90	34	21	55
B44	Aspergillosis	111	60	171	21	23	44
B45	Cryptococcosis	21	5	26	5	1	6
B46	Zygomycosis	19	28	47	9	17	26
B47	Mycetoma	44	170	214	18	137	155
B48	Other mycoses, NEC	137	192	329	74	76	150
B49	Unspecified mycosis	347	345	692	128	158	286
B50	Plasmodium falciparum malaria	12	5	17	3	5	8
B51	Plasmodium vivax malaria	17	7	24	11	2	13
B53	Other parasitologically confirmed malaria	4	4	8	1	0	1
B54	Unspecified malaria	44	44	88	23	16	39
B55	Leishmaniasis	0	0	0	1	1	2
B56	African trypanosomiasis	0	2	2	0	0	0
B57	Chagas’ disease	3	1	4	0	0	0
B58	Toxoplasmosis	23	13	36	13	11	24
B59	Pneumocystosis(J17.3*)	15	11	26	5	0	5
B60	Other protozoal diseases, NEC	32	38	70	22	21	43
B64	Unspecified protozoal disease	9	13	22	3	5	8
B65	Schistosomiasis[bilharziasis]	7	1	8	2	1	3
B66	Other fluke infections	1214	570	1784	577	229	806
B67	Echinococcosis	4	3	7	1	0	1
B68	Taeniasis	6	2	8	0	1	1
B69	Cysticercosis	34	20	54	16	6	22
B70	Diphyllobothriasis and sparganosis	9	5	14	4	2	6
B71	Other cestode infections	3	1	4	0	1	1
B72	Dracunculiasis	1	0	1	0	0	0
B74	Filariasis	1	1	2	0	0	0
B75	Trichinellosis	0	0	0	0	1	1
B76	Hookworm disease	28	25	53	11	8	19
B77	Ascariasis	31	31	62	5	6	11
B78	Strongyloidiasis	5	3	8	0	0	0
B79	Trichuriasis	3	3	6	3	2	5
B80	Enterobiasis	22	22	44	5	8	13
B81	Other intestinal helminthiases, NEC	39	36	75	18	26	44
B82	Unspecified intestinal parasitism	56	52	108	13	20	33
B83	Other helminthiases	44	32	76	14	11	25
B85	Pediculosis and phthiriasis	787	353	1140	612	244	856
B86	Scabies	864	1027	1891	528	561	1089
B87	Myiasis	2	6	8	0	3	3
B88	Other infestations	586	656	1242	244	348	592
B89	Unspecified parasitic disease	120	78	198	35	25	60
B90	Sequelae of tuberculosis	1494	713	2207	566	362	928
B91	Sequelae of poliomyelitis	33	19	52	18	18	36
B92	Sequelae of leprosy	6	1	7	1	1	2
B94	Sequelae of other and unspecified infectious and parasitic diseases	11	6	17	5	4	9
B95	Streptococcus and staphylococcus as the cause of diseases classified to other chapters	156	133	289	22	17	39
B96	Other specified bacterial agents as the cause of diseases classified to other chapters	878	809	1687	488	356	844
B97	Viral agents as the cause of diseases classified to other chapters	41	165	206	25	155	180
B98	Other specified infectious agents as the cause of disease classified to other chapters	633	475	1108	459	304	763
B99	Other and unspecified infectious diseases	170	246	416	82	94	176
C00	Malignant neoplasm of lip	5	3	8	3	3	6
C01	Malignant neoplasm of base of tongue	81	187	268	9	9	18
C02	Malignant neoplasm of other and unspecified parts of tongue	45	45	90	13	12	25
C03	Malignant neoplasm of gum	54	69	123	11	9	20
C04	Malignant neoplasm of floor of mouth	33	28	61	7	1	8
C05	Malignant neoplasm of palate	12	4	16	5	5	10
C06	Malignant neoplasm of other and unspecified parts of mouth	98	79	177	15	11	26
C07	Malignant neoplasm of parotid gland	17	19	36	9	9	18
C08	Malignant neoplasm of other and unspecified major salivary glands	17	18	35	5	5	10
C09	Malignant neoplasm of tonsil	34	11	45	17	1	18
C10	Malignant neoplasm of oropharynx	42	32	74	23	10	33
C11	Malignant neoplasm of nasopharynx	60	29	89	22	20	42
C12	Malignant neoplasm of pyriform sinus(梨狀洞)	17	2	19	5	0	5
C13	Malignant neoplasm of hypopharynx	49	9	58	15	4	19
C14	Malignant neoplasm of other and ill-defined sites in the lip, oral cavity and pharynx	19	14	33	8	4	12
C15	Malignant neoplasm of oesophagus	203	58	261	88	27	115
C16	Malignant neoplasm of stomach	2041	1156	3197	848	517	1365
C17	Malignant neoplasm of small intestine	62	58	120	26	15	41
C18	Malignant neoplasm of colon	2324	1823	4147	768	652	1420
C19	Malignant neoplasm of rectosigmoid junction	281	191	472	101	84	185
C20	Malignant neoplasm of rectum	622	406	1028	262	180	442
C21	Malignant neoplasm of anus and anal canal	58	43	101	10	12	22
C22	Malignant neoplasm of liver and intrahepatic bile ducts	3631	2112	5743	1124	688	1812
C23	Malignant neoplasm of gallbladder	234	222	456	71	65	136
C24	Malignant neoplasm of other and unspecified parts of biliary tract	367	282	649	98	81	179
C25	Malignant neoplasm of pancreas	1756	1355	3111	414	370	784
C26	Malignant neoplasm of other and ill-defined digestive organs	247	244	491	73	59	132
C30	Malignant neoplasm of nasal cavity and middle ear	31	17	48	9	15	24
C31	Malignant neoplasm of accessory sinuses	29	8	37	10	16	26
C32	Malignant neoplasm of larynx	177	28	205	79	21	100
C33	Malignant neoplasm of trachea	10	5	15	8	5	13
C34	Malignant neoplasm of bronchus and lung	2223	1256	3479	794	458	1252
C37	Malignant neoplasm of thymus	17	22	39	10	6	16
C38	Malignant neoplasm of heart, mediastinum and pleura	35	36	71	21	9	30
C39	Malignant neoplasm of other and ill-defined sites in the respiratory system and intrathoracic organs	15	9	24	7	3	10
C40	Malignant neoplasm of bone and articular cartilage of limbs	35	19	54	15	16	31
C41	Malignant neoplasm of bone and articular cartilage of other and unspecified sites	78	51	129	35	30	65
C43	Malignant melanoma of skin	43	37	80	13	33	46
C44	Other malignant neoplasms of skin	158	186	344	72	102	174
C45	Mesothelioma	8	4	12	4	3	7
C46	Kaposi's sarcoma	11	3	14	6	3	9
C47	Malignant neoplasm of peripheral nerves and autonomic nervous system	10	13	23	8	7	15
C48	Malignant neoplasm of retroperitoneum and peritoneum	36	45	81	15	19	34
C49	Malignant neoplasm of other connective and soft tissue	79	66	145	34	35	69
C50	Malignant neoplasm of breast	16	791	807	8	479	487
C51	Malignant neoplasm of vulva	0	12	12	1	7	8
C52	Malignant neoplasm of vagina	0	10	10	0	7	7
C53	Malignant neoplasm of cervix uteri	1	418	419	0	258	258
C54	Malignant neoplasm of corpus uteri	2	177	179	1	88	89
C55	Malignant neoplasm of uterus, part unspecified	0	90	90	0	26	26
C56	Malignant neoplasm of ovary	2	783	785	0	353	353
C57	Malignant neoplasm of other and unspecified female genital organs	0	65	65	0	30	30
C58	Malignant neoplasm of placenta	0	3	3	0	0	0
C60	Malignant neoplasm of penis	10	0	10	2	0	2
C61	Malignant neoplasm of prostate	4986	2	4988	1765	0	1765
C62	Malignant neoplasm of testis	61	0	61	25	0	25
C63	Malignant neoplasm of other and unspecified male genital organs	36	0	36	8	0	8
C64	Malignant neoplasm of kidney, except renal pelvis	342	231	573	109	75	184
C65	Malignant neoplasm of renal pelvis	55	42	97	22	13	35
C66	Malignant neoplasm of ureter	61	34	95	14	5	19
C67	Malignant neoplasm of bladder	582	310	892	200	138	338
C68	Malignant neoplasm of other and unspecified urinary organs	13	21	34	5	4	9
C69	Malignant neoplasm of eye and adnexa	19	19	38	7	8	15
C70	Malignant neoplasm of meninges	21	13	34	4	12	16
C71	Malignant neoplasm of brain	160	169	329	48	63	111
C72	Malignant neoplasm of spinal cord, cranial nerves and other parts of central nervous system	47	35	82	11	16	27
C73	Malignant neoplasm of thyroid gland	370	1280	1650	160	691	851
C74	Malignant neoplasm of adrenal gland	35	20	55	9	12	21
C75	Malignant neoplasm of other endocrine glands and related structures	19	24	43	1	6	7
C76	Malignant neoplasm of other and ill-defined sites	98	69	167	35	29	64
C77	Secondary and unspecified malignant neoplasm of lymph nodes	1063	810	1873	343	365	708
C78	Secondary malignant neoplasm of respiratory and digestive organs	2057	1266	3323	664	462	1126
C79	Secondary malignant neoplasm of other and unspecified sites	1453	880	2333	510	369	879
C80	Malignant neoplasm without specification of site	213	170	383	77	59	136
C81	Hodgkin lymphoma(214쪽 세분류 참조)	16	12	28	8	5	13
C82	Follicular lymphoma(214쪽 세분류 참조)	17	10	27	2	5	7
C83	Non-follicular lymphoma(214쪽 세분류 참조)	93	63	156	20	25	45
C84	Mature T/NK-cell lymphoma(214쪽 세분류 참조)	27	12	39	12	6	18
C85	Other and unspecified types of non-Hodgkin lymphoma(214쪽 세분류 참조)	169	107	276	58	43	101
C86	Other specified types of T/NK-cell lymphoma	6	5	11	0	2	2
C88	Malignant immunoproliferative diseases	16	13	29	6	5	11
C90	Multiple myeloma and malignant plasma cell neoplasm	93	70	163	14	33	47
C91	Lymphoid leukaemia	19	17	36	8	6	14
C92	Myeloid leukaemia	72	55	127	20	11	31
C93	Monocytic leukaemia	5	1	6	3	1	4
C94	Other leukaemias of specified cell type	9	4	13	2	2	4
C95	Leukaemia of unspecified cell type	41	23	64	6	13	19
C96	Other and unspecified malignant neoplasms of lymphoid, haematopoietic and related tissue	21	13	34	10	7	17
C97	Malignant neoplasms of independent (primary) multiple sites	17	6	23	2	7	9
D00	Carcinoma in situ of oral cavity, oesophagus and stomach	65	35	100	32	12	44
D01	Carcinoma in situ of other and unspecified digestive organs	196	121	317	106	61	167
D02	Carcinoma in situ of middle ear and respiratory system	46	20	66	18	14	32
D03	Melanoma in situ	14	15	29	5	3	8
D04	Carcinoma in situ of skin	51	43	94	22	35	57
D05	Carcinoma in situ of breast	3	159	162	0	119	119
D06	Carcinoma in situ of cervix uteri	0	248	248	0	183	183
D07	Carcinoma in situ of other and unspecified genital organs	74	12	86	34	11	45
D09	Carcinoma in situ of other and unspecified sites	40	32	72	9	14	23
D10	Benign neoplasm of mouth and pharynx	435	382	817	271	238	509
D11	Benign neoplasm of major salivary glands	152	140	292	75	67	142
D12	Benign neoplasm of colon, rectum, anus and anal canal	7233	4577	11810	4303	2589	6892
D13	Benign neoplasm of other and ill-defined parts of digestive system	3382	2967	6349	1657	1626	3283
D14	Benign neoplasm of middle ear and respiratory system	1530	1001	2531	761	563	1324
D15	Benign neoplasm of other and unspecified intrathoracic organs	105	119	224	55	51	106
D16	Benign neoplasm of bone and articular cartilage	248	303	551	119	166	285
D17	Benign lipomatous neoplasm	2655	2362	5017	1710	1458	3168
D18	Hemangioma and lymphangioma, any site	992	859	1851	471	452	923
D19	Benign neoplasm of mesothelial tissue	29	21	50	16	10	26
D20	Benign neoplasm of soft tissue of retroperitoneum and peritoneum	25	41	66	9	13	22
D21	Other benign neoplasms of connective and other soft tissue	1551	1476	3027	996	941	1937
D22	Melanocytic naevi	137	208	345	95	196	291
D23	Other benign neoplasms of skin	3505	3278	6783	2290	2246	4536
D24	Benign neoplasm of breast	90	3913	4003	43	2913	2956
D25	Leiomyoma of uterus	1	4562	4563	0	3494	3494
D26	Other benign neoplasms of uterus	0	278	278	0	202	202
D27	Benign neoplasm of ovary	0	1465	1465	1	974	975
D28	Benign neoplasm of other and unspecified female genital organs	1	155	156	0	88	88
D29	Benign neoplasm of male genital organs	423	0	423	179	1	180
D30	Benign neoplasm of urinary organs	802	557	1359	323	262	585
D31	Benign neoplasm of eye and adnexa	263	300	563	159	211	370
D32	Benign neoplasm of meninges	103	224	327	26	96	122
D33	Benign neoplasm of brain and other parts of central nervous system	197	256	453	95	139	234
D34	Benign neoplasm of thyroid gland	1120	4147	5267	634	2837	3471
D35	Benign neoplasm of other and unspecified endocrine glands	354	403	757	98	139	237
D36	Benign neoplasm of other and unspecified sites	298	313	611	166	171	337
D37	Neoplasm of uncertain or unknown behavior of oral cavity and digestive organs	978	796	1774	417	318	735
D38	Neoplasm of uncertain or unknown behavior of middle ear and respiratory and intrathoracic organs	606	429	1035	283	224	507
D39	Neoplasm of uncertain or unknown behavior of female genital organs	0	232	232	0	130	130
D40	Neoplasm of uncertain or unknown behavior of male genital organs	116	0	116	56	0	56
D41	Neoplasm of uncertain or unknown behavior of urinary organs	270	177	447	110	68	178
D42	Neoplasm of uncertain or unknown behavior of meninges	11	24	35	10	12	22
D43	Neoplasm of uncertain or unknown behavior of brain and central nervous system	114	128	242	48	59	107
D44	Neoplasm of uncertain or unknwon behavior of endocrine glands	201	594	795	95	344	439
D45	Polycythemia vera	44	11	55	12	2	14
D46	Myelodysplastic syndromes	69	55	124	21	18	39
D47	Other neoplasms of uncertain or unknown behavior of lymphoid, hematopoietic and related tissue	85	66	151	22	30	52
D48	Neoplasm of uncertain or unknown behaviour of other and unspceified sites	189	368	557	78	231	309
D50	Iron deficiency anemia	10657	14536	25193	2877	5908	8785
D51	Vitamin B₁₂deficiency anemia	702	628	1330	190	214	404
D52	Folate deficiency anemia	880	905	1785	170	331	501
D53	Other nutritional anemias	411	552	963	122	229	351
D55	Anemia due to enzyme disorders	20	8	28	4	7	11
D56	Thalassaemia	1	2	3	2	1	3
D57	Sickle-cell disorders	4	3	7	0	1	1
D58	Other hereditary hemolytic anemias	20	9	29	3	9	12
D59	Acquired hemolytic anemia	100	108	208	13	23	36
D60	Acquired pure red cell aplasia [erythroblastopenia]	4	8	12	0	2	2
D61	Other aplastic anemias	135	121	256	34	29	63
D62	Acute posthemorrhagic anemia	1216	1496	2712	164	224	388
D63	Anemia in chronic diseases classified elsewhere	1639	1450	3089	330	332	662
D64	Other anemias	9435	11869	21304	2655	4483	7138
D65	Disseminated intravascular coagulation[defibrination syndrome]	616	462	1078	70	54	124
D66	Hereditary factor VIII deficiency	4	3	7	1	1	2
D67	Hereditary factor IX deficiency	1	0	1	0	0	0
D68	Other coagulation defects	2319	1754	4073	482	447	929
D69	Purpura and other hemorrhagic conditions	2096	1760	3856	540	597	1137
D70	Agranulocytosis	608	559	1167	159	223	382
D71	Functional disorders of polymorphonuclear neutrophils	2	4	6	0	1	1
D72	Other disorders of white blood cells	785	717	1502	265	274	539
D73	Diseases of spleen	94	64	158	22	17	39
D74	Methemoglobinemia	7	6	13	1	0	1
D75	Other diseases of blood and blood-forming organs	215	218	433	78	75	153
D76	Other specified diseases with participation of lymphoreticular and reticulohistiocytic tissue	14	10	24	5	4	9
D77	Other disorders of blood and blood-forming organs in diseases classified elsewhere	24	20	44	5	5	10
D80	Immunodeficiency with predominantly antibody defects	6	8	14	0	0	0
D81	Combined immunodeficiencies	3	4	7	1	2	3
D82	Immunodeficiency associated with other major defects	10	8	18	3	1	4
D83	Common variable immunodeficiency	1	0	1	0	0	0
D84	Other immunodeficiencies	66	75	141	12	20	32
D86	Sarcoidosis	12	18	30	6	11	17
D89	Other disorders involving the immune mechanism, NEC	58	53	111	17	21	38
E00	Congenital iodine-deficiency syndrome	7	12	19	2	2	4
E01	Iodine-deficiency-related thyroid disorders and allied conditions	32	39	71	4	21	25
E02	Subclinical iodine-deficiency hypothyroidism	94	154	248	32	81	113
E03	Other hypothyroidism	5667	11211	16878	1627	5261	6888
E04	Other nontoxic goitre	3149	8244	11393	1341	4915	6256
E05	Thyrotoxicosis[Hyperthyroidism]	4848	7907	12755	1313	3167	4480
E06	Thyroiditis	1914	4757	6671	670	2437	3107
E07	Other disorders of thyroid	12261	17495	29756	3402	7475	10877
E10	Insulin-dependent diabetes mellitus	6395	5779	12174	285	315	600
E11	Non-insulin-dependent diabetes mellitus	0	0	0	509	455	964
E12	Malnutrition-related diabetes mellitus	0	0	0	2	1	3
E13	Other specified diabetes mellitus	0	0	0	16	26	42
E14	Unspecified diabetes mellitus	0	0	0	306	290	596
E15	Nondiabetic hypoglycemic coma	51	68	119	6	2	8
E16	Other disorders of pancreatic internal secretion	2258	2348	4606	199	244	443
E20	Hypoparathyroidism	394	690	1084	72	244	316
E21	Hyperparathyroidism and other disorders of parathyroid gland	551	702	1253	59	195	254
E22	Hyperfunction of pituitary gland	191	412	603	40	130	170
E23	Hypofunction and other disorders of pituitary gland	496	543	1039	117	134	251
E24	Cushing's syndrome	243	600	843	36	117	153
E25	Adrenogenital disorders	18	4	22	2	1	3
E26	Hyperaldosteronism	36	61	97	6	7	13
E27	Other disorders of adrenal gland	758	1195	1953	112	212	324
E28	Ovarian dysfunction	1	460	461	0	306	306
E29	Testicular dysfunction	462	7	469	160	1	161
E30	Disorders of puberty, NEC	1	3	4	0	2	2
E31	Polyglandular dysfunction	1	6	7	0	1	1
E32	Diseases of thymus	22	37	59	10	15	25
E34	Other endocrine disorders	236	144	380	101	47	148
E35	Disorders of endocrine glands in diseases classified elsewhere	670	857	1527	194	439	633
E40	Kwashiorkor	0	1	1	0	1	1
E41	Nutritional marasmus	183	171	354	27	34	61
E42	Marasmic kwashiorkor	7	14	21	1	3	4
E43	Unspecified severe protein-energy malnutrition	344	285	629	56	34	90
E44	Protein-energy malnutrition of moderate and mild degree	1889	1336	3225	306	245	551
E45	Retarded development following protein-energy malnutrition	2	2	4	0	0	0
E46	Unspecified protein-energy malnutrition	1437	1065	2502	228	176	404
E50	Vitamin A deficiency	1206	1766	2972	621	1086	1707
E51	Thiamine deficiency	307	77	384	55	28	83
E52	Niacin deficiency [Pellagra]	6	0	6	1	1	2
E53	Deficiency of other B group vitamins	769	634	1403	188	244	432
E54	Ascorbic acid deficiency	85	83	168	35	23	58
E55	Vitamin D deficiency	558	1195	1753	132	520	652
E56	Other vitamin deficiencies	672	676	1348	155	214	369
E58	Dietary calcium deficiency	236	978	1214	64	586	650
E59	Dietary selenium deficiency	2	6	8	3	5	8
E60	Dietary zinc deficiency	16	17	33	6	11	17
E61	Deficiency of other nutrient elements	496	788	1284	177	377	554
E63	Other nutritional deficiencies	650	621	1271	138	210	348
E64	Sequelae of malnutrition and other nutritional deficiencies	135	130	265	30	39	69
E65	Localized adiposity	7	12	19	2	6	8
E66	Obesity	242	664	906	78	335	413
E67	Other hyperalimentation	10	29	39	2	10	12
E68	Sequelae of hyperalimentation	0	1	1	0	1	1
E70	Disorders of aromatic amino-acid metabolism	15	10	25	4	6	10
E71	Disorders of branched-chain amino-acid metabolism and fatty-acid metabolism	5	7	12	2	0	2
E72	Other disorders of amino-acid metabolism	136	92	228	27	5	32
E73	Lactose intolerance	28	34	62	4	10	14
E74	Other disorders of carbohydrate metabolism	73	55	128	16	18	34
E75	Disorders of sphingolipid metabolism and other lipid storage disorders	62	86	148	31	36	67
E76	Disorders of glycosaminoglycan metabolism	13	18	31	0	3	3
E77	Disorders of glycoprotein metabolism	35	21	56	8	7	15
E78	Disorders of lipoprotein metabolism and other lipidemias	28720	28535	57255	14486	18245	32731
E79	Disorders of purine and pyrimidine metabolism	1303	805	2108	344	212	556
E80	Disorders of porphyrin and bilirubin metabolism	291	165	456	87	47	134
E83	Disorders of mineral metabolism	1963	3879	5842	403	1667	2070
E84	Cystic fibrosis	9	4	13	8	3	11
E85	Amyloidosis	22	16	38	5	4	9
E86	Volume depletion	3767	4820	8587	1445	2078	3523
E87	Other disorders of fluid, electrolyte and acid-base balance	8744	8913	17657	1629	2061	3690
E88	Other metabolic disorders	1874	1461	3335	324	238	562
E89	Postprocedural endocrine and metabolic disorders, NEC	200	771	971	86	383	469
E90	Nutritional and metabolic disorders in diseases classified elsewhere	33	41	74	6	7	13
F00	Dementia in Alzheimer's disease (G30.-+)	2800	4882	7682	572	1422	1994
F01	Vascular dementia	1697	2381	4078	318	583	901
F02	Dementia in other diseases classified elsewhere	248	318	566	56	92	148
F03	Unspecified dementia	2428	3969	6397	443	1041	1484
F04	Organic amnesic syndrome, not induced by alcohol and other psychoactive substances	22	29	51	5	8	13
F05	Delirium, not induced by alcohol and other psyhoactive substances	940	873	1813	118	153	271
F06	Other mental disorders due to brain damage and dysfunction and to physical disease	3177	5120	8297	930	1953	2883
F07	Personality and behavioral disorders due to brain disease, damage and dysfunction	756	818	1574	221	297	518
F09	Unspecified organic or symptomatic mental disorder	90	104	194	26	37	63
F10	Mental and behavioral disorders due to use of alcohol	2416	503	2919	696	205	901
F11	Mental and behavioral disorders due to use of opioids	12	15	27	1	2	3
F12	Mental and behavioral disorders due to use of cannabinoids	3	2	5	0	1	1
F13	Mental and behavioral disorders due to use of sedatives or hypnotics	41	62	103	6	21	27
F14	Mental and behavioral disorders due to use of cocaine	3	1	4	1	2	3
F15	Mental and behavioral disorders due to use of other stimulants, including caffeine	4	1	5	1	2	3
F16	Mental and behavioral disorders due to use of hallucinogens	5	1	6	3	0	3
F17	Mental and behavioral disorders due to use of tobacco	81	13	94	40	8	48
F18	Mental and behavioral disorders due to use of volatile solvents	3	5	8	4	1	5
F19	Mental and behavioral disorders due to multiple drug use and use of other psychoactive substances	50	62	112	9	10	19
F20	Schizophrenia	910	987	1897	222	280	502
F21	Schizotypal disorder	14	26	40	7	8	15
F22	Persistent delusional disorders	268	225	493	80	62	142
F23	Acute and transient psychotic disorders	124	128	252	33	36	69
F24	Induced delusional disorder	1	3	4	2	1	3
F25	Schizoaffective disorders	81	86	167	32	34	66
F28	Other nonorganic psychotic disorders	55	71	126	20	32	52
F29	Unspecified nonorganic psychosis	272	293	565	92	112	204
F30	Manic episode	120	125	245	35	50	85
F31	Bipolar affective disorder	1516	1668	3184	306	472	778
F32	Depressive episode	12510	17308	29818	4700	8287	12987
F33	Recurrent depressive disorder	1266	2458	3724	435	1055	1490
F34	Persistent mood [affective] disorders	1412	2311	3723	578	1078	1656
F38	Other mood [affective] disorders	1567	2821	4388	842	1516	2358
F39	Unspecified mood [affective] disorder	1302	2324	3626	647	1145	1792
F40	Phobic anxiety disorders	751	1248	1999	365	590	955
F41	Other anxiety disorders	17573	23373	40946	8916	14037	22953
F42	Obsessive-compulsive disorder	214	226	440	117	109	226
F43	Reaction to severe stress, and adjustment disorders	1685	2864	4549	990	1725	2715
F44	Dissociative [conversion] disorders	50	168	218	13	73	86
F45	Somatoform disorders	7247	11325	18572	4139	7162	11301
F48	Other neurotic disorders	7776	11767	19543	4066	6859	10925
F50	Eating disorders	230	435	665	87	176	263
F51	Nonorganic sleep disorders	8471	11798	20269	3147	5710	8857
F52	Sexual dysfunction, not caused by organic disorder or disease	594	19	613	310	14	324
F53	Mental and behavioral disorders associated with the puerperium, NEC	0	4	4	0	1	1
F54	Psychological and behavioral factors associated with disorders or diseases classified elsewhere	392	616	1008	218	384	602
F55	Abuse of non-dependence-producing substances	1	2	3	2	1	3
F59	Unspecified behavioral syndromes associated with physiological disturbances and physical factors	5	14	19	7	5	12
F60	Specific personality disorders	152	100	252	40	50	90
F61	Mixed and other personality disorders	4	1	5	0	0	0
F62	Enduring personality changes, not attributable to brain damage and disease	5	7	12	1	0	1
F63	Habit and impulse disorders	51	23	74	20	4	24
F64	Gender identity disorders	2	2	4	1	0	1
F65	Disorders of sexual preference	4	0	4	2	0	2
F66	Psychological and behavioral disorders associated with sexual development and orientation	14	3	17	7	0	7
F68	Other disorders of adult personality and behavior	20	22	42	5	5	10
F69	Unspecified disorder of adult personality and behavior	19	11	30	7	2	9
F70	Mild mental retardation	31	16	47	15	10	25
F71	Moderate mental retardation	10	4	14	3	3	6
F72	Severe mental retardation	3	1	4	0	1	1
F73	Profound mental retardation	2	4	6	0	1	1
F78	Other mental retardation	10	12	22	5	2	7
F79	Unspecified mental retardation	15	13	28	7	4	11
F80	Specific developmental disorders of speech and language	43	38	81	8	8	16
F81	Specific developmental disorders of scholastic skills	4	5	9	0	1	1
F82	Specific developmental disorder of motor function	2	0	2	0	2	2
F83	Mixed specific developmental disorders	1	0	1	0	0	0
F84	Pervasive developmental disorders	5	1	6	1	0	1
F89	Unspecified disorder of psychological development	2	6	8	2	2	4
F90	Hyperkinetic disorders	21	26	47	8	18	26
F91	Conduct disorders	44	66	110	19	13	32
F92	Mixed disorders of conduct and emotions	122	254	376	38	76	114
F93	Emotional disorders with onset specific to childhood	10	10	20	1	6	7
F94	Disorders of social functioning with onset specific to childhood and adolescence	1	1	2	0	0	0
F95	Tic disorders	34	44	78	9	30	39
F98	Other behavioral and emotional disorders with onset usually occurring in childhood and adolescence	51	38	89	15	14	29
F99	Mental disorder NOS	99	95	194	23	34	57
G00	Bacterial meningitis, NEC	34	35	69	7	4	11
G01	Meningitis in bacterial diseases classified elsewhere	9	10	19	1	2	3
G02	Meningitis in other infectious and parasitic diseases classified elsewhere	11	14	25	1	3	4
G03	Meningitis due to other and unspecified causes	212	265	477	47	46	93
G04	Encephalitis, myelitis and encephalomyelitis	83	84	167	20	23	43
G05	Encephalitis, myelitis and encephalomyelitis in diseases classified elsewhere	15	18	33	3	2	5
G06	Intracranial and intraspinal abscess and granuloma	66	57	123	11	10	21
G07	Intracranial and intraspinal abscess and granuloma in diseases classified elsewhere	2	3	5	1	0	1
G08	Intracranial and intraspinal phlebitis and thrombophlebitis	6	4	10	2	2	4
G09	Sequelae of inflammatory diseases of central nervous system	9	3	12	1	1	2
G10	Huntington's disease	4	7	11	1	2	3
G11	Hereditary ataxia	54	34	88	18	13	31
G12	Spinal muscular atrophy and related syndromes	147	110	257	55	62	117
G13	Systemic atrophies primarily affecting central nervous system in diseases classified elsewhere	34	33	67	6	7	13
G14	Postpolio syndrome	16	20	36	9	6	15
G20	Parkinson's disease	1074	1430	2504	235	374	609
G21	Secondary parkinsonism	758	877	1635	189	245	434
G22	Parkinsonism in diseases classified elsewhere	316	344	660	71	117	188
G23	Other degenerative diseases of basal ganglia	82	78	160	20	29	49
G24	Dystonia	1176	1994	3170	650	1190	1840
G25	Other extrapyramidal and movement disorders	2259	3480	5739	855	1528	2383
G26	Extrapyramidal and movement disorders in diseases classified elsewhere	12	21	33	1	7	8
G30	Alzheimer's disease	610	1004	1614	99	293	392
G31	Other degenerative diseases of nervous system NEC	2350	3316	5666	645	1285	1930
G32	Other degenerative disorders of nervous system in diseases classified elsewhere	95	106	201	26	34	60
G35	Multiple sclerosis	100	85	185	16	36	52
G36	Other acute disseminated demyelination	8	13	21	1	3	4
G37	Other demyelinating diseases of central nervous system	74	78	152	28	28	56
G40	Epilepsy	4662	4765	9427	1215	1512	2727
G41	Status epilepticus	192	194	386	30	47	77
G43	Migraine	6905	12094	18999	3979	7462	11441
G44	Other headache syndromes	10102	15024	25126	5937	9683	15620
G45	Transient cerebral ischemic attacks and related syndromes	4695	5657	10352	1446	2163	3609
G46	Vascular syndromes of brain in cerebrovascular diseases (I60-I67+)	1094	1308	2402	295	489	784
G47	Sleep disorders	13430	18094	31524	5422	8872	14294
G50	Disorders of trigeminal nerve	1578	2682	4260	735	1457	2192
G51	Facial nerve disorders	1211	1611	2822	512	761	1273
G52	Disorders of other cranial nerves	265	378	643	127	199	326
G53	Cranial nerve disorders in diseases classified elsewhere	3908	5946	9854	1924	3242	5166
G54	Nerve root and plexus disorders	1663	2085	3748	829	1175	2004
G55	Nerve root and plexus compressions in diseases classified elsewhere	1970	3033	5003	972	1623	2595
G56	Mononeuropathies of upper limb	3878	7021	10899	2097	4215	6312
G57	Mononeuropathies of lower limb	3091	4777	7868	1487	2562	4049
G58	Other mononeuropathies	2665	3411	6076	1277	1808	3085
G59	Mononeuropathy in diseases classified elsewhere	1334	1493	2827	94	142	236
G60	Hereditary and idiopathic neuropathy	102	87	189	30	31	61
G61	Inflammatory polyneuropathy	99	77	176	25	25	50
G62	Other polyneuropathies	3304	3592	6896	987	1366	2353
G63	Polyneuropathy in diseases classified elsewhere	8595	8287	16882	602	820	1422
G64	Other disorders of peripheral nervous system	3410	4565	7975	1361	2142	3503
G70	Myasthenia gravis and other myoneural disorders	135	185	320	49	88	137
G71	Primary disorders of muscles	104	164	268	45	75	120
G72	Other myopathies	159	180	339	60	71	131
G73	Disorders of myoneural junction and muscle in diseases classified elsewhere	30	31	61	10	16	26
G80	Cerebral palsy	46	26	72	18	12	30
G81	Hemiplegia	2635	2334	4969	453	401	854
G82	Paraplegia and tetraplegia	647	557	1204	110	92	202
G83	Other paralytic syndromes	619	506	1125	165	133	298
G90	Disorders of autonomic nervous system	1318	2298	3616	693	1295	1988
G91	Hydrocephalus	423	386	809	89	87	176
G92	Toxic encephalopathy	43	17	60	1	0	1
G93	Other disorders of brain	1610	1678	3288	445	602	1047
G94	Other disorders of brain in diseases classified elsewhere	29	29	58	12	9	21
G95	Other diseases of spinal cord	968	1085	2053	391	504	895
G96	Other disorders of central nervous system	106	113	219	31	36	67
G97	Postprocedural disorders of nervous system, NEC	33	33	66	8	12	20
G98	Other disorders of nervous system, NEC	170	132	302	43	53	96
G99	Other disorders of nervous system in diseases classified elsewhere	363	459	822	112	188	300
H00	Hordeolum and chalazion	8693	8596	17289	6181	6344	12525
H01	Other inflammation of eyelid	8947	11732	20679	5138	7729	12867
H02	Other disorders of eyelid	2714	4268	6982	1508	2747	4255
H03	Disorders of eyelid in diseases classified elsewhere	126	110	236	80	82	162
H04	Disorders of lacrimal system	24283	28024	52307	14946	19434	34380
H05	Disorders of orbit	410	430	840	227	238	465
H06	Disorders of lacrimal system and orbit in diseases classified elsewhere	136	249	385	74	121	195
H10	Conjunctivitis	24608	26464	51072	16338	18915	35253
H11	Other disorders of conjunctiva	10435	11332	21767	7149	8481	15630
H13	Disorders of conjunctiva in diseases classified elsewhere	398	765	1163	200	275	475
H15	Disorders of sclera	1479	1741	3220	1118	1282	2400
H16	Keratitis	16006	19368	35374	10282	13152	23434
H17	Corneal scars and opacities	893	893	1786	497	467	964
H18	Other disorders of cornea	1560	1762	3322	853	1020	1873
H19	Disorders of sclera and cornea in diseases classified elsewhere	3393	4551	7944	1979	2909	4888
H20	Iridocyclitis	2043	2160	4203	986	980	1966
H21	Other disorders of iris and ciliary body	275	182	457	210	79	289
H22	Disorders of iris and ciliary body in diseases classified elsewhere	13	12	25	4	3	7
H25	Senile cataract	13953	16973	30926	5849	9121	14970
H26	Other cataract	6635	8576	15211	2364	3711	6075
H27	Other disorders of lens	805	1036	1841	282	380	662
H28	Cataract and other disorders of lens in diseases classified elsewhere	582	730	1312	19	25	44
H30	Chorioretinal inflammation	448	495	943	248	293	541
H31	Other disorders of choroid	400	394	794	165	222	387
H32	Chorioretinal disorders in diseases classified elsewhere	46	66	112	22	23	45
H33	Retinal detachments and breaks	955	939	1894	418	387	805
H34	Retinal vascular occlusions	1237	1378	2615	425	548	973
H35	Other retinal disorders	13945	16251	30196	5933	8212	14145
H36	Retinal disorders in diseases classified elsewhere	11349	10552	21901	930	1274	2204
H40	Glaucoma	17199	19148	36347	9335	11978	21313
H42	Glaucoma in diseases classified elsewhere	94	57	151	13	17	30
H43	Disorders of vitreous body	5191	7352	12543	2788	4502	7290
H44	Disorders of globe	867	1230	2097	385	503	888
H45	Disorders of vitreous body and globe in diseases classified elsewhere	44	43	87	25	28	53
H46	Optic neuritis	191	202	393	89	61	150
H47	Other disorders of optic[2nd] nerve and visual pathways	1099	1101	2200	464	532	996
H48	Disorders of optic[2nd] nerve and visual pathways in diseases classified elsewhere	95	59	154	26	17	43
H49	Paralytic strabismus	348	219	567	90	75	165
H50	Other strabismus	1015	987	2002	447	490	937
H51	Other disorders of binocular movement	97	70	167	24	30	54
H52	Disorders of refraction and accommodation	21043	23503	44546	12129	15441	27570
H53	Visual disturbances	2105	2231	4336	861	1093	1954
H54	Visual impairment including blindness(binocular or monocular)	420	364	784	195	173	368
H55	Nystagmus and other irregular eye movements	62	75	137	20	35	55
H57	Other disorders of eye and adnexa	2563	3039	5602	1550	1857	3407
H58	Other disorders of eye and adnexa in diseases classified elsewhere	18	20	38	5	10	15
H59	Postprocedural disorders of eye and adnexa, NEC	70	106	176	19	35	54
H60	Otitis externa	12757	15113	27870	8363	10447	18810
H61	Other disorders of external ear	5684	6176	11860	3432	3951	7383
H62	Disorders of external ear in diseases classified elsewhere	1208	1295	2503	713	881	1594
H65	Nonsuppurative otitis media	5525	7355	12880	3560	4840	8400
H66	Suppurative and unspecified otitis media	5665	7086	12751	3781	4730	8511
H67	Otits media in diseases classified elsewhere	73	99	172	51	54	105
H68	Eustachian salpingitis and obstruction	2509	3649	6158	1667	2584	4251
H69	Other disorders of Eustachian tube	576	831	1407	375	598	973
H70	Mastoiditis and related conditions	169	221	390	90	130	220
H71	Cholesteatoma of middle ear	160	226	386	131	153	284
H72	Perforation of tympanic membrane	384	514	898	259	348	607
H73	Other disorders of tympanic membrane	1149	1261	2410	779	873	1652
H74	Other disorders of middle ear and mastoid	196	282	478	133	174	307
H75	Other disorders of middle ear and mastoid in diseases classified elsewhere	3	1	4	0	2	2
H80	Otosclerosis	11	22	33	5	12	17
H81	Disorders of vestibular function	13139	19923	33062	6403	11305	17708
H82	Vertiginous syndromes in diseases classified elsewhere	536	969	1505	195	457	652
H83	Other diseases of inner ear	679	922	1601	364	513	877
H90	Conductive and sensorineural hearing loss	6012	7098	13110	3630	4286	7916
H91	Other hearing loss	3828	4546	8374	2046	2558	4604
H92	Otalgia and effusion of ear	1195	1981	3176	686	1262	1948
H93	Other disorders of ear, NEC	7833	10647	18480	4441	6373	10814
H94	Other disorders of ear in diseases classified elsewhere	12	10	22	2	10	12
H95	Postprocedural disorders of ear and mastoid process, NEC	43	47	90	22	36	58
I00	Rheumatic fever without mention of heart involvement	39	80	119	9	30	39
I01	Rheumatic fever with heart involvement	22	27	49	12	6	18
I02	Rheumatic chorea	2	5	7	0	3	3
I05	Rheumatic mitral valve diseases	252	274	526	59	99	158
I06	Rheumatic aortic valve diseases	70	114	184	19	35	54
I07	Rheumatic tricuspid valve diseases	90	115	205	17	33	50
I08	Multiple valve diseases	140	251	391	42	78	120
I09	Other rheumatic heart diseases	35	66	101	9	13	22
I10	Essential(primary) hypertension	20955	18304	39259	10179	10806	20985
I11	Hypertensive heart disease	8613	9457	18070	2384	2993	5377
I12	Hypertensive renal disease	1542	1386	2928	289	273	562
I13	Hypertensive heart and renal disease	1496	1737	3233	314	500	814
I15	Secondary hypertension	1490	1488	2978	297	374	671
I20	Angina pectoris	14623	14252	28875	4357	5036	9393
I21	Acute myocardial infarction	4228	3643	7871	784	755	1539
I22	Subsequent myocardial infarction	235	169	404	30	34	64
I23	Certain current complications following acute myocardial infarction	137	91	228	12	13	25
I24	Other acute ischemic heart diseases	1405	1470	2875	346	384	730
I25	Chronic ischemic heart disease	8425	7682	16107	1776	1937	3713
I26	Pulmonary embolism	509	545	1054	77	79	156
I27	Other pulmonary heart diseases	200	198	398	35	52	87
I28	Other diseases of pulmonary vessels	46	33	79	15	13	28
I30	Acute pericarditis	40	30	70	13	7	20
I31	Other diseases of pericardium	231	230	461	42	41	83
I32	Pericarditis in diseases classified elsewhere	14	15	29	1	3	4
I33	Acute and subacute endocarditis	42	32	74	6	3	9
I34	Nonrheumatic mitral valve disorders	285	430	715	66	118	184
I35	Nonrheumatic aortic valve disorders	350	541	891	85	160	245
I36	Nonrheumatic tricuspid valve disorders	69	99	168	17	22	39
I37	Pulmonary valve disorders	21	21	42	5	4	9
I38	Endocarditis, valve unspecified	33	62	95	11	16	27
I39	Endocarditis and heart valve disorders in disease classified elsewhere	35	36	71	8	15	23
I40	Acute myocarditis	43	40	83	8	7	15
I41	Myocarditis in diseases classified elsewhere	3	7	10	0	2	2
I42	Cardiomyopathy	686	554	1240	165	135	300
I43	Cardiomyopathy in diseases classified elsewhere	5	8	13	3	3	6
I44	Atrioventricular and left bundle-branch block	370	368	738	88	88	176
I45	Other conduction disorders	718	660	1378	278	260	538
I46	Cardiac arrest	1117	760	1877	329	219	548
I47	Paroxysmal tachycardia	1647	1859	3506	447	625	1072
I48	Atrial fibrillation and flutter	3292	2911	6203	833	719	1552
I49	Other cardiac arrhythmias	5962	6274	12236	1961	2504	4465
I50	Heart failure	5703	6505	12208	1223	1864	3087
I51	Complications and ill-defined descriptions of heart disease	2539	3357	5896	770	1183	1953
I52	Other heart disorders in diseases classified elsewhere	41	37	78	13	18	31
I60	Subarachnoid hemorrhage	357	448	805	112	149	261
I61	Intracerebral hemorrhage	1247	1104	2351	335	334	669
I62	Other nontraumatic intracranial hemorrhage	469	267	736	84	64	148
I63	Cerebral infarction	8452	9018	17470	2010	2634	4644
I64	Stroke, not specified as hemorrhage or infarction	1381	1403	2784	269	353	622
I65	Occlusion and stenosis of precerebral arteries, not resulting in cerebral infarction	1849	1422	3271	367	354	721
I66	Occlusion and stenosis of cerebral arteries, not resulting in cerebral infarction	1228	1350	2578	281	380	661
I67	Other cerebrovascular diseases	6388	8360	14748	1954	2916	4870
I68	Cerebrovascular disorders in diseases classified elsewhere	384	448	832	81	161	242
I69	Sequelae of cerebrovascular disease	5711	5832	11543	1184	1566	2750
I70	Atherosclerosis	8298	8340	16638	1884	2624	4508
I71	Aortic aneurysm and dissection	463	294	757	111	89	200
I72	Other aneurysm and dissection	196	182	378	47	58	105
I73	Other peripheral vascular diseases	17139	21008	38147	6716	10501	17217
I74	Arterial embolism and thrombosis	2787	2467	5254	512	595	1107
I77	Other disorders of arteries and arterioles	512	381	893	83	132	215
I78	Diseases of capillaries	622	942	1564	236	439	675
I79	Disorders of arteries, arterioles and capillaries in diseases classified elsewhere	2373	2275	4648	283	473	756
I80	Phlebitis and thrombophlebitis	1265	1419	2684	384	556	940
I81	Portal vein thrombosis	89	32	121	28	4	32
I82	Other venous embolism and thrombosis	1167	1183	2350	250	290	540
I83	Varicose veins of lower extremities	1521	2339	3860	911	1708	2619
I84	Hemorrhoids	9654	8683	18337	6351	5486	11837
I85	Esophageal varices	748	173	921	131	28	159
I86	Varicose veins of other sites	343	123	466	116	73	189
I87	Other disorders of veins	3640	5509	9149	1593	2844	4437
I88	Nonspecific lymphadenitis	440	634	1074	230	378	608
I89	Other noninfective disorders of lymphatic vessels and lymph nodes	1313	2107	3420	561	1004	1565
I95	Hypotension	1545	1160	2705	350	369	719
I97	Postprocedural disorders of circulatory system, NEC	24	139	163	1	68	69
I98	Other disorders of circulatory system in diseases classified elsewhere	458	255	713	103	79	182
I99	Other and unspecified disorders of circulatory system	838	1135	1973	283	473	756
J00	Acute nasopharyngitis[common cold]	21312	21771	43083	12822	13899	26721
J01	Acute sinusitis	16175	18522	34697	10879	13186	24065
J02	Acute pharyngitis	19254	20656	39910	13269	14542	27811
J03	Acute tonsillitis	20827	21442	42269	14134	15615	29749
J04	Acute laryngitis and tracheitis	19727	21493	41220	13706	16129	29835
J05	Acute obstructive laryngitis[croup] and epiglottitis	776	827	1603	489	570	1059
J06	Acute upper respiratory infections of muitiple and unspecified sites	23152	23189	46341	15251	16411	31662
J09	Influenza due to specific identified influenza virus	325	471	796	130	177	307
J10	Influenza due to other identified influenza virus	840	1659	2499	231	302	533
J11	Influenza, virus not identified	3362	4137	7499	1719	2183	3902
J12	Viral pneumonia, NEC	281	333	614	97	139	236
J13	Pneumonia due to Streptococcus pneumoniae	135	148	283	41	72	113
J14	Pneumonia due to Haemophilus in fluenzae	37	67	104	11	24	35
J15	Bacterial pneumonia, NEC	4783	5023	9806	1817	2381	4198
J16	Pneumonia due to other infectious organisms, NEC	182	204	386	63	74	137
J17	Pneumonia in diseases classified elsewhere	181	195	376	53	53	106
J18	Pneumonia, organism unspecified	11211	11376	22587	4361	5062	9423
J20	Acute bronchitis	27120	25000	52120	18847	19090	37937
J21	Acute bronchiolitis	6921	9030	15951	4470	6102	10572
J22	Unspecified acute lower respiratory infection	6695	8312	15007	4184	5524	9708
J30	Vasomotor and allergic rhinitis	29332	27421	56753	19744	20380	40124
J31	Chronic rhinitis, nasopharyngitis and pharyngitis	9585	10901	20486	6684	7989	14673
J32	Chronic sinusitis	10955	12506	23461	7214	8582	15796
J33	Nasal polyp	1361	1094	2455	998	753	1751
J34	Other disorders of nose and nasal sinuses	9407	9181	18588	6579	6860	13439
J35	Chronic diseases of tonsils and adenoids	3154	4030	7184	2131	2769	4900
J36	Peritonsillar abscess	6073	7245	13318	4202	4906	9108
J37	Chronic laryngitis and laryngotracheitis	5412	6734	12146	3578	4713	8291
J38	Diseases of vocal cords and larynx, NEC	5946	6671	12617	3631	4821	8452
J39	Other diseases of upper respiratory tract	2963	3810	6773	1917	2451	4368
J40	Bronchitis, not specified as acute or chronic	19283	21477	40760	11294	13379	24673
J41	Simple and mucopurulent chronic bronchitis	9939	11495	21434	5393	6653	12046
J42	Unspecified chronic bronchitis	10212	11390	21602	5020	6095	11115
J43	Emphysema	2090	556	2646	931	237	1168
J44	Other chronic obstructive pulmonary diseses	8237	7240	15477	3562	3176	6738
J45	Asthma	17825	21189	39014	11015	13976	24991
J46	Status asthmaticus	1938	2343	4281	801	1005	1806
J47	Bronchiectasis	2570	2310	4880	1117	1199	2316
J60	Coalworker's pneumoconiosis	77	41	118	52	9	61
J61	Pneumoconiosis due to asbestos and other mineral fibers	22	13	35	10	3	13
J62	Pneumoconiosis due to dust containing silica	19	1	20	12	0	12
J63	Pneumoconiosis due to other inorganic dusts	9	2	11	5	4	9
J64	Unspecified pneumoconiosis	105	18	123	52	8	60
J65	Pneumoconiosis associated with tuberculosis	9	2	11	8	0	8
J66	Airway disease due to specific organic dust	2	2	4	0	2	2
J67	Hypersensitivity pneumonitis due to organic dust	19	27	46	10	12	22
J68	Respiratory conditions due to inhalation of chemicals, gases, fumes and vapors	23	18	41	11	15	26
J69	Pneumonitis due to solids and liquids	956	579	1535	117	52	169
J70	Respiratory conditions due to other external agents	45	24	69	17	7	24
J80	Adult respiratory distress syndrome	274	171	445	55	42	97
J81	Pulmonary edema	832	912	1744	78	118	196
J82	Pulmonary eosinophilia, NEC	72	37	109	43	21	64
J84	Other interstitial pulmonary diseases	839	457	1296	263	184	447
J85	Abscess of lung and mediastinum	287	102	389	64	17	81
J86	Pyothorax	213	72	285	47	16	63
J90	Pleural effusion, NEC	2818	1929	4747	510	325	835
J91	Pleural effusion in conditions classified eleswhere	533	360	893	82	55	137
J92	Pleural plaque	117	49	166	66	28	94
J93	Pneumothorax	553	189	742	202	80	282
J94	Other pleural conditions	378	240	618	151	94	245
J95	Postprocedural respiratory disorders, NEC	108	88	196	16	10	26
J96	Respiratory failure, NEC	1022	729	1751	229	152	381
J98	Other respiratory disorders	4144	3860	8004	1628	1542	3170
J99	Respiratory disorders in diseases classified eleswhere	59	58	117	26	16	42
K00	Disorders of tooth development and eruption	47	47	94	4	2	6
K01	Embedded and impacted teeth	42	36	78	10	5	15
K02	Dental caries	1169	1032	2201	117	104	221
K03	Other diseases of hard tissues of teeth	376	336	712	33	29	62
K04	Diseases of pulp and periapical tissues	1019	810	1829	181	176	357
K05	Gingivitis and periodontal diseases	5227	5464	10691	1397	1809	3206
K06	Other disorders of gingiva and edentulous alveolar ridge	141	137	278	21	37	58
K07	Dentofacial anomalies [including malocclusion]	934	1295	2229	546	898	1444
K08	Other disorders of teeth and supporting structures	974	821	1795	190	139	329
K09	Cysts of oral region, NEC	46	58	104	25	19	44
K10	Other diseases of jaws	220	281	501	75	95	170
K11	Diseases of salivary glands	984	1374	2358	544	779	1323
K12	Stomatitis and related lesions	8562	10708	19270	4466	6094	10560
K13	Other diseases of lip and oral mucosa	783	1073	1856	405	580	985
K14	Diseases of tongue	2009	3085	5094	969	1663	2632
K20	Oesophagitis	1457	1707	3164	799	988	1787
K21	Gastro-oesophageal reflux disease	30968	32231	63199	20463	22439	42902
K22	Other diseases of oesophagus	1419	1243	2662	642	671	1313
K23	Disorders of oesophagus in diseases classified elsewhere	38	49	87	18	26	44
K25	Gastric ulcer	23763	23828	47591	14393	15475	29868
K26	Duodenal ulcer	8591	7956	16547	5058	4563	9621
K27	Peptic ulcer, site unspecified	17175	19417	36592	10072	12475	22547
K28	Gastrojejunal ulcer	357	442	799	196	268	464
K29	Gastritis and duodenitis	26064	18864	44928	19865	16242	36107
K30	Dyspepsia	32110	32048	64158	22783	23843	46626
K31	Other diseases of stomach and duodenum	10223	12447	22670	6126	7881	14007
K35	Acute appendicitis	1228	1396	2624	507	539	1046
K36	Other appendicitis	48	76	124	39	42	81
K37	Unspecified appendicitis	133	146	279	79	91	170
K38	Other diseases of appendix	58	69	127	37	41	78
K40	Inguinal hernia	1123	122	1245	651	48	699
K41	Femoral hernia	49	21	70	25	9	34
K42	Umbilical hernia	40	34	74	13	7	20
K43	Ventral hernia	95	89	184	21	28	49
K44	Diaphragmatic hernia	126	121	247	53	44	97
K45	Other abdominal hernia	48	45	93	19	37	56
K46	Unspecified abdominal hernia	80	47	127	36	15	51
K50	Crohn's disease [regional enteritis]	272	304	576	138	150	288
K51	Ulcerative colitis	572	610	1182	299	272	571
K52	Other noninfective gastroenteritis and colitis	17515	19751	37266	10727	12475	23202
K55	Vascular disorders of intestine	359	414	773	92	106	198
K56	Paralytic ileus and intestinal obstruction without hernia	3010	3032	6042	957	1015	1972
K57	Diverticular disease of intestine	1628	1065	2693	648	463	1111
K58	Irritable bowel syndrome	24151	25131	49282	15460	16862	32322
K59	Other functional intestinal disorders	28938	29548	58486	16755	18532	35287
K60	Fissure and fistula of anal and rectal regions	2180	1385	3565	1451	948	2399
K61	Abscess of anal and rectal regions	1047	323	1370	459	142	601
K62	Other diseases of anus and rectum	4094	3287	7381	2462	2007	4469
K63	Other diseases of intestine	12109	8076	20185	6993	4802	11795
K65	Peritonitis	997	659	1656	187	142	329
K66	Other disorders of peritoneum	203	184	387	60	63	123
K67	Disorders of peritoneum in infectious diseases classified elsewhere	19	25	44	7	16	23
K70	Alcoholic liver disease	9221	2992	12213	3784	1084	4868
K71	Toxic liver disease	4834	4604	9438	1405	1534	2939
K72	Hepatic failure, NEC	2837	2107	4944	742	694	1436
K73	Chronic hepatitis, NEC	9591	8272	17863	3397	3432	6829
K74	Fibrosis and cirrhosis of liver	2811	1296	4107	822	450	1272
K75	Other inflammatory liver diseases	6448	5865	12313	2123	2163	4286
K76	Other diseases of liver	26251	26202	52453	12698	14358	27056
K77	Liver disorders in disease classified elsewhere	744	749	1493	257	304	561
K80	Cholelithiasis	4352	3460	7812	1300	1251	2551
K81	Cholecystitis	1472	1328	2800	374	400	774
K82	Other diseases of gallbladder	1023	922	1945	467	385	852
K83	Other diseases of biliary tract	1717	1379	3096	461	434	895
K85	Acute pancreatitis	3584	3030	6614	822	772	1594
K86	Other diseases of pancreas	3854	3169	7023	1079	1036	2115
K87	Disorders of gallbladder, biliary tract and pancreas in diseases classified elsewhere	118	139	257	34	40	74
K90	Intestinal malabsorption	101	100	201	49	56	105
K91	Postprocedural disorders of digestive system, NEC	489	331	820	142	141	283
K92	Other diseases of digestive system	5762	5615	11377	2320	2539	4859
K93	Disorders of other digestive organs in diseases classified elsewhere	425	567	992	217	330	547
L00	Staphylococcal scalded skin syndrome	10	5	15	4	5	9
L01	Impetigo	3930	4279	8209	2288	2737	5025
L02	Cutaneous abscess,furuncle and carbuncle	11745	11750	23495	6703	7250	13953
L03	Cellulitis	15351	16097	31448	8774	9812	18586
L04	Acute lymphadenitis	3724	5526	9250	2619	3749	6368
L05	Pilonidal cyst	349	307	656	203	212	415
L08	Other local infections of skin and subcutaneous tissue	8971	9331	18302	5281	6066	11347
L10	Pemphigus	41	63	104	12	22	34
L11	Other acantholytic disorders	15	13	28	8	8	16
L12	Pemphigoid	38	46	84	14	14	28
L13	Other bullous disorders	529	690	1219	306	366	672
L14	Bullous disorders in diseases classified elsewhere	4	5	9	0	2	2
L20	Atopic dermatitis	6542	7592	14134	3710	4696	8406
L21	Seborrhoeic dermatitis	11040	8575	19615	7008	5575	12583
L22	Diaper[napkin] dermatitis	101	220	321	24	84	108
L23	Allergic contact dermatitis	23987	25458	49445	16459	18643	35102
L24	Irritant contact dermatitis	11754	13399	25153	7962	9435	17397
L25	Unspecified contact dermatitis	7442	8973	16415	4628	5777	10405
L26	Exfoliative dermatitis	127	126	253	71	83	154
L27	Dermatitis due to substances taken internally	2134	2289	4423	1261	1461	2722
L28	Lichen simplex chronicus and prurigo	5586	5499	11085	3550	3590	7140
L29	Pruritus	14345	18220	32565	8428	11102	19530
L30	Other dermatitis	15107	16514	31621	9219	10581	19800
L40	Psoriasis	2559	2002	4561	1424	1102	2526
L41	Parapsoriasis	152	115	267	81	73	154
L42	Pityriasis rosea	202	202	404	188	177	365
L43	Lichen planus	288	285	573	160	151	311
L44	Other papulosquamous disorders	66	75	141	55	48	103
L45	Papulosquamous disorders in diseases classified elsewhere	11	10	21	8	6	14
L50	Urticaria	19647	22560	42207	12786	15336	28122
L51	Erythema multiforme	314	382	696	215	254	469
L52	Erythema nodosum	79	108	187	48	98	146
L53	Other erythematous conditions	698	758	1456	457	542	999
L54	Erythema in diseases classified elsewhere	11	22	33	4	11	15
L55	Sunburn	110	120	230	70	57	127
L56	Other acute skin changes due to ultraviolet radiation	302	447	749	240	371	611
L57	Skin changes due to chronic exposure to nonionizing radiation	211	271	482	119	171	290
L58	Radiodermatitis	52	54	106	29	53	82
L59	Other disorders of skin and subcutaneous tissue related to radiation	34	33	67	18	23	41
L60	Nail disorders	2266	3694	5960	1105	2014	3119
L62	Nail disorders in diseases classified elsewhere	4	13	17	3	4	7
L63	Alopecia areata	811	982	1793	667	756	1423
L64	Androgenic alopecia	192	84	276	163	69	232
L65	Other nonscarring hair loss	66	188	254	42	123	165
L66	Cicatricial alopecia[scarring hair loss]	279	181	460	159	120	279
L67	Hair color and hair shaft abnormalities	5	10	15	2	3	5
L68	Hypertrichosis	0	1	1	3	1	4
L70	Acne	241	213	454	163	199	362
L71	Rosacea	370	410	780	255	318	573
L72	Follicular cysts of skin and subcutaneous tissue	2221	1798	4019	1466	1168	2634
L73	Other follicular disorders	2340	1827	4167	1495	1372	2867
L74	Eccrine sweat disorders	306	318	624	194	235	429
L75	Apocrine sweat disorders	43	19	62	22	21	43
L80	Vitiligo	285	466	751	218	335	553
L81	Other disorders of pigmentation	343	704	1047	221	522	743
L82	Seborrhoeic keratosis	516	406	922	245	260	505
L83	Acanthosis nigricans	15	16	31	8	6	14
L84	Corns and callosities	2834	3064	5898	1948	2131	4079
L85	Other epidermal thickening	6167	5013	11180	3524	3220	6744
L86	Keratoderma in diseases classified elsewhere	83	59	142	33	26	59
L87	Transepidermal elimination disorders	30	16	46	7	9	16
L88	Pyoderma gangrenosum	115	72	187	19	17	36
L89	Decubitus ulcer and pressure area	2921	2700	5621	451	474	925
L90	Atrophic disorders of skin	167	260	427	105	185	290
L91	Hypertropic disorders of skin	675	813	1488	418	593	1011
L92	Granulomatous disorders of skin and subcutaneous tissue	178	190	368	97	129	226
L93	Lupus erythematosus	60	92	152	26	56	82
L94	Other localized connective tissue disorders	40	50	90	11	34	45
L95	Vasculitis limited to skin, NEC	126	159	285	59	95	154
L97	Ulcer of lower limb, NEC	349	185	534	32	21	53
L98	Other disorders of skin and subcutaneous tissue, NEC	821	820	1641	328	369	697
L99	Other disorders of skin and subcutaneous tissue in diseases classified elsewhere	35	26	61	11	14	25
M00	Pyogenic arthritis	700	945	1645	231	328	559
M01	Direct infections of joint in infectious and parasitic diseases classified elsewhere	102	132	234	45	64	109
M02	Reactive arthropathies	314	461	775	154	268	422
M03	Postinfective and reactive arthropathies in diseases classified elsewhere	40	54	94	15	29	44
M05	Seropositive rheumatoid arthritis	840	1852	2692	339	776	1115
M06	Other rheumatoid arthritis	7229	12688	19917	3309	7116	10425
M07	Psoriatic and enteropathic arthropathies	283	554	837	158	287	445
M08	Juvenile arthritis	13	36	49	7	10	17
M09	Juvenile arthritis in diseases classified elsewhere	2	4	6	2	1	3
M10	Gout	6905	5007	11912	2796	1972	4768
M11	Other crystal arthropathies	123	242	365	76	147	223
M12	Other specific arthropathies	1210	1848	3058	732	1102	1834
M13	Other arthritis	19517	25174	44691	11176	16606	27782
M14	Arthropathies in other diseases classified elsewhere	444	598	1042	101	168	269
M15	Polyarthrosis	7908	12791	20699	3898	7139	11037
M16	Coxarthrosis [arthrosis of hip]	3060	4506	7566	1351	2300	3651
M17	Gonarthrosis[arthrosis of knee]	18120	24309	42429	11311	17711	29022
M18	Arthrosis of first carpometacarpal joint	260	639	899	122	416	538
M19	Other arthrosis	15220	21797	37017	8603	13630	22233
M20	Acquired deformities of fingers and toes	546	1827	2373	336	1426	1762
M21	Other acquired deformities of limbs	438	853	1291	215	556	771
M22	Disorders of patella	1714	3174	4888	1178	2221	3399
M23	Internal derangement of knee	4098	6440	10538	2757	4239	6996
M24	Other specific joint derangements	4327	7029	11356	2612	4141	6753
M25	Other joint disorders, NEC	20005	25333	45338	11499	15820	27319
M30	Polyarteritis nodosa and related conditions	19	17	36	3	5	8
M31	Other necrotizing vasculopathies	101	98	199	42	47	89
M32	Systemic lupus erythematosus	261	533	794	63	208	271
M33	Dermatopolymyositis	89	104	193	30	56	86
M34	Systemic sclerosis	23	36	59	8	18	26
M35	Other systemic involvement of connective tissue	960	1483	2443	379	787	1166
M36	Systemic disorders of connective tissue in diseases classified elsewhere	33	32	65	4	21	25
M40	Kyphosis and lordosis	500	1141	1641	298	780	1078
M41	Scoliosis	992	2289	3281	624	1448	2072
M42	Spinal osteochondrosis	126	262	388	60	123	183
M43	Other deforming dorsopathies	2922	5742	8664	1630	3488	5118
M45	Ankylosing spondylitis	858	1235	2093	429	670	1099
M46	Other inflammatory spondylopathies	1029	1751	2780	518	896	1414
M47	Spondylosis	14503	20402	34905	8750	13159	21909
M48	Other spondylopathies	14155	20677	34832	7440	12512	19952
M49	Spondylopathies in diseases classified elsewhere	1026	1740	2766	455	883	1338
M50	Cervical disc disorders	10305	12671	22976	6516	8528	15044
M51	Other intervertebral disc disorders	15163	20004	35167	9232	13390	22622
M53	Other dorsopathies, NEC	6006	9364	15370	3717	6084	9801
M54	Dorsalgia	27701	26659	54360	18613	20286	38899
M60	Myositis	2482	3422	5904	1476	2127	3603
M61	Calcification and ossification of muscle	155	222	377	77	118	195
M62	Other disorders of muscle	9700	12697	22397	5943	8077	14020
M63	Disorders of muscle in diseases classified elsewhere	38	47	85	18	37	55
M65	Synovitis and tenosynovitis	13368	19347	32715	8894	13502	22396
M66	Spontaneous rupture of synovium and tendon	139	178	317	62	91	153
M67	Other disorders of synovium and tendon	2176	3402	5578	1509	2447	3956
M68	Disorders of synovium and tendon in diseases classified elsewhere	70	64	134	22	39	61
M70	Soft tissue disorders related to use, overuse and pressure	3248	4302	7550	2048	2769	4817
M71	Other bursopathies	2397	2837	5234	1357	1768	3125
M72	Fibroblastic disorders	10258	14912	25170	6271	9494	15765
M73	Soft tissue disorders in diseases classified elsewhere	42	59	101	27	30	57
M75	Shoulder lesions	20116	23437	43553	12768	16161	28929
M76	Enthesopathies of lower limb, excluding foot	3309	4754	8063	2207	3088	5295
M77	Other enthesopathies	9661	12649	22310	7266	9443	16709
M79	Other soft tissue disorders, NEC	28845	29735	58580	19051	20876	39927
M80	Osteoporosis with pathological fracture	919	5027	5946	289	2160	2449
M81	Osteoporosis without pathological fracture	7568	23227	30795	2558	15063	17621
M82	Osteoporosis in diseases classified elsewhere	233	732	965	53	359	412
M83	Adult osteomalacia	182	699	881	83	365	448
M84	Disorders of continuity of bone	349	371	720	158	150	308
M85	Other disorders of bone density and structure	268	1184	1452	113	703	816
M86	Osteomyelitis	568	348	916	132	101	233
M87	Osteonecrosis	615	495	1110	259	183	442
M88	Paget's disease of bone [osteitis deformans]	13	20	33	6	2	8
M89	Other disorders of bone	969	1363	2332	403	672	1075
M90	Osteopathies in diseases classified elsewhere	68	48	116	17	28	45
M91	Juvenile osteochondrosis of hip and pelvis	39	57	96	16	28	44
M92	Other juvenile osteochondrosis	38	34	72	21	29	50
M93	Other osteochondropathies	190	260	450	80	152	232
M94	Other disorders of cartilage	703	1022	1725	429	615	1044
M95	Other acquired deformities of musculoskeletal system and connective tissue	78	113	191	55	61	116
M96	Postprocedural musculoskeletal disorders, NEC	1385	1947	3332	551	784	1335
M99	Biomechanical lesions, NEC	1441	2327	3768	709	1158	1867
N00	Acute nephritic syndrome	993	1606	2599	303	686	989
N01	Rapidly progressive nephritic syndrome	61	82	143	15	25	40
N02	Recurrent and persistent haematuria	1351	1775	3126	564	921	1485
N03	Chronic nephritic syndrome	932	976	1908	229	298	527
N04	Nephrotic syndrome	1418	1512	2930	279	400	679
N05	Unspecified nephritic syndrome	1434	1668	3102	432	569	1001
N06	Isolated proteinuria with specified morphological lesion	290	263	553	85	84	169
N07	Hereditary nephropathy, NEC	7	8	15	3	1	4
N08	Glomerular disorders in diseases classified elsewhere	2629	2125	4754	110	153	263
N10	Acute tubulo-interstitial nephritis	1968	5848	7816	597	2119	2716
N11	Chronic tubulo-interstitial nephritis	413	917	1330	101	377	478
N12	Tubulo-interstitial nephritis, not specified as acute or chronic	270	609	879	87	238	325
N13	Obstructive and reflux uropathy	1160	1202	2362	446	435	881
N14	Drug-and heavy-metal-induced tubulo-interstitial and tubular condition	36	42	78	11	22	33
N15	Other renal tubulo-interstitial diseases	181	328	509	40	90	130
N16	Renal tubulo-interstitial disorders in diseases classified elsewhere	16	42	58	9	4	13
N17	Acute renal failure	2588	2059	4647	335	299	634
N18	Chronic kidney disease	3043	2016	5059	328	286	614
N19	Unspecified kidney failure	1225	1076	2301	191	284	475
N20	Calculus of kidney and ureter	4392	3245	7637	2290	1596	3886
N21	Calculus of lower urinary tract	1203	725	1928	605	393	998
N22	Calculus of urinary tract in diseases classified elsewhere	35	37	72	16	17	33
N23	Unspecified renal colic	458	432	890	232	242	474
N25	Disorders resulting from impaired renal tubular function	295	287	582	30	49	79
N26	Unspecified contracted kidney	14	28	42	6	6	12
N27	Small kidney of unknown cause	14	9	23	3	8	11
N28	Other disorders of kidney and ureter, NEC	4454	4311	8765	1497	1665	3162
N29	Other disorders of kidney and ureter in diseases classified elsewhere	129	161	290	53	56	109
N30	Cystitis	7676	21371	29047	3196	13297	16493
N31	Neuromuscular dysfunction of bladder, NEC	11866	12263	24129	5134	5721	10855
N32	Other disorders of bladder	1784	2951	4735	790	1488	2278
N33	Bladder disorders in diseases classified elsewhere	42	76	118	20	54	74
N34	Urethritis and urethral syndrome	6028	3688	9716	3867	2085	5952
N35	Urethral stricture	412	103	515	142	52	194
N36	Other disorders of urethra	140	227	367	62	138	200
N37	Urethral disorders in diseases classified elsewhere	109	89	198	51	45	96
N39	Other disorders of urinary system	10043	15757	25800	3462	6916	10378
N40	Hyperplasia of prostate	22106	60	22166	11388	17	11405
N41	Inflammatory diseases of prostate	9925	15	9940	5928	11	5939
N42	Other disorders of prostate	2103	6	2109	910	2	912
N43	Hydrocele and spermatocele	317	1	318	209	0	209
N44	Torsion of testis	16	1	17	5	0	5
N45	Orchitis and epididymitis	1152	0	1152	772	0	772
N46	Male infertility	201	0	201	110	0	110
N47	Redundant prepuce, phimosis and paraphimosis	45	0	45	23	0	23
N48	Other disorders of penis	2223	4	2227	1121	0	1121
N49	Inflammatory disorders of male genital organs, NEC	329	0	329	199	0	199
N50	Other disorders of male genital organs	451	1	452	191	0	191
N51	Disorders of male genital organs in diseases classified elsewhere	102	2	104	75	0	75
N60	Benign mammary dysplasia	40	3713	3753	18	2803	2821
N61	Inflammatory disorders of breast	37	625	662	19	435	454
N62	Hypertrophy of breast	341	103	444	169	90	259
N63	Unspecified lump in breast	50	2162	2212	25	1693	1718
N64	Other disorders of breast	147	7784	7931	73	5682	5755
N70	Salpingitis and oophoritis	0	838	838	0	627	627
N71	Inflammatory disease of uterus, except cervix	0	3335	3335	0	2470	2470
N72	Inflammatory disease of cervix uteri	2	8088	8090	0	6349	6349
N73	Other female pelvic inflammatory diseases	4	4648	4652	2	3260	3262
N74	Female pelvic inflammatory disorders in diseases classified elsewhere	2	386	388	0	280	280
N75	Diseases of Bartholin's gland	0	428	428	0	335	335
N76	Other inflammation of vagina and vulva	10	14165	14175	7	10481	10488
N77	Vulvovaginal ulceration and inflammation in diseases classified elsewhere	2	2345	2347	0	1708	1708
N80	Endometriosis	1	1419	1420	0	850	850
N81	Female genital prolapse	1	1235	1236	2	630	632
N82	Fistulae involving female genital tract	2	38	40	0	23	23
N83	Noninflammatory disorders of ovary, fallopian tube and broad ligament	5	1453	1458	2	914	916
N84	Polyp of female genital tract	0	1948	1948	0	1625	1625
N85	Other noninflammatory disorders of uterus, except cervix	0	832	832	0	602	602
N86	Erosion and ectropion of cervix uteri	0	2120	2120	0	1776	1776
N87	Dysplasia of cervix uteri	0	2064	2064	0	1608	1608
N88	Other noninflammatory disorders of cervix uteri	0	196	196	0	149	149
N89	Other noninflammatory disorders of vagina	0	456	456	0	327	327
N90	Other noninflammatory disorders of vulva and perineum	2	486	488	0	343	343
N91	Absent, scanty and rare menstruation	0	1562	1562	1	1429	1430
N92	Excessive, frequent and irregular menstruation	0	1416	1416	0	1118	1118
N93	Other abnormal uterine and vaginal bleeding	1	4844	4845	0	3671	3671
N94	Pain and other conditions associated with female genital organs and menstrual cycle	1	955	956	0	804	804
N95	Menopausal and other perimenopausal disorders	27	14811	14838	8	11308	11316
N96	Habitual aborter	0	4	4	0	5	5
N97	Female infertility	1	145	146	0	115	115
N98	Complications associated with artificial fertilization	0	2	2	0	7	7
N99	Postprocedural disorders of genitourinary system, NEC	22	57	79	15	20	35
P00	Fetus and newborn affected by maternal conditions that may be unrelated to present pregnancy	0	0	0	0	2	2
P02	Fetus and newborn affected by complications of placenta, cord and membranes	1	1	2	0	0	0
P04	Fetus and newborn affected by noxious influences transmitted via placenta or breast milk	0	0	0	0	1	1
P05	Slow fetal growth and fetal malnutrition	0	1	1	0	0	0
P10	Intracranial laceration and haemorrhage due to birth injury	2	1	3	2	1	3
P11	Other birth injuries to central nervous system	0	1	1	0	0	0
P12	Birth injury to scalp	0	2	2	1	0	1
P13	Birth injury to skeleton	0	0	0	2	1	3
P14	Birth injury to peripheral nervous system	1	0	1	1	0	1
P21	Birth asphyxia	6	9	15	1	2	3
P22	Respiratory distress of newborn	0	2	2	0	0	0
P23	Congenital pneumonia	4	4	8	1	4	5
P24	Neonatal aspiration syndromes	1	0	1	0	0	0
P25	Interstitial emphysema and related conditions originating in the perinatal period	0	1	1	0	0	0
P28	Other respiratory conditions originating in the perinatal period	20	18	38	6	5	11
P29	Cardiovascular disorders originating in the perinatal period	1	3	4	0	0	0
P35	Congenital viral diseases	3	6	9	5	3	8
P36	Bacterial sepsis of newborn	0	1	1	0	0	0
P37	Other congenital infectious and parasitic diseases	1	0	1	0	1	1
P38	Omphalitis of newborn with or without mild haemorrhage	0	1	1	0	0	0
P52	Intracranial nontraumatic haemorrhage of fetus and newborn	1	1	2	0	0	0
P57	Kernicterus	1	1	2	0	2	2
P59	Neonatal jaundice from other and unspecified causes	1	4	5	1	1	2
P60	Disseminated intravascular coagulation of fetus and newborn	1	0	1	0	0	0
P61	Other perinatal haematological disorders	0	1	1	1	0	1
P70	Transitory disorders of carbohydrate metabolism specific to fetus and newborn	0	5	5	0	0	0
P71	Transitory neonatal disorders of calcium and magnesium metabolism	2	3	5	1	2	3
P72	Other transitory neonatal endocrine disorders	3	0	3	1	1	2
P74	Other transitory neonatal electrolyte and metabolic disturbances	0	1	1	0	0	0
P78	Other perinatal digestive system disorders	2	0	2	0	0	0
P80	Hypothermia of newborn	3	1	4	0	0	0
P83	Other conditions of integument specific to fetus and newborn	10	3	13	4	0	4
P91	Other disturbances of cerebral status of newborn	0	1	1	1	0	1
P92	Feeding problems of newborn	0	2	2	0	0	0
P95	Fetal death of unspecified casue	0	1	1	0	0	0
P96	Other conditions originating in the perinatal period	3	1	4	0	0	0
Q01	Encephalocele	2	1	3	0	0	0
Q03	Congenital hydrocephalus	2	2	4	1	0	1
Q04	Other congenital malformations of brain	21	20	41	4	9	13
Q05	Spina bifida	7	7	14	8	5	13
Q06	Other congenital malformations of spinal cord	1	4	5	1	0	1
Q07	Other congenital malformations of nervous system	4	2	6	0	3	3
Q10	Congenital malformations of eyelid, lacrimal apparatus and orbit	5	15	20	1	8	9
Q11	Anophthalmos, microphthalmos and macrophthalmos	27	20	47	21	11	32
Q12	Congenital lens malformations	6	4	10	2	1	3
Q13	Congenital malformations of anterior segment of eye	8	5	13	6	5	11
Q14	Congenital malformations of posterior segment of eye	7	3	10	1	1	2
Q15	Other congenital malformations of eye	5	2	7	6	2	8
Q16	Congenital malformations of ear causing impairment of hearing	5	3	8	3	1	4
Q17	Other congenital malformations of ear	3	3	6	2	0	2
Q18	Other congenital malformations of face and neck	76	64	140	43	43	86
Q20	Congenital malformations of cardiac chambers and connections	0	1	1	1	1	2
Q21	Congenital malformations of cardiac septa	52	75	127	16	24	40
Q22	Congenital malformations of pulmonary and tricuspid valves	2	4	6	1	2	3
Q23	Congenital malformations of aortic and mitral valves	27	9	36	6	2	8
Q24	Other congenital malformations of heart	32	42	74	7	9	16
Q25	Congenital malformations of great arteries	23	16	39	5	6	11
Q26	Congenital malformations of great veins	3	1	4	1	1	2
Q27	Other congenital malformations of peripheral vascular system	24	37	61	4	14	18
Q28	Other congenital malformations of circulatory system	46	52	98	22	24	46
Q30	Congenital malformations of nose	4	7	11	4	9	13
Q31	Congenital malformations of larynx	4	3	7	3	2	5
Q32	Congenital malformations of trachea and bronchus	1	2	3	0	1	1
Q33	Congenital malformations of lung	14	12	26	6	0	6
Q34	Other congenital malformations of respiratory system	5	2	7	2	2	4
Q35	Cleft palate	1	0	1	1	0	1
Q36	Cleft lip	4	6	10	2	6	8
Q37	Cleft palate with cleft lip	0	1	1	1	0	1
Q38	Other congenital malformations of tongue, mouth and pharynx	16	14	30	18	3	21
Q39	Congenital malformations of oesophagus	33	24	57	9	11	20
Q40	Other congenital malformations of upper alimentary tract	17	8	25	11	3	14
Q41	Congenital absence, atresia and stenosis of small intestine	1	0	1	0	0	0
Q42	Congenital absence, atresia and stenosis of large intestine	0	2	2	0	0	0
Q43	Other congenital malformations of intestine	16	6	22	5	3	8
Q44	Congenital malformations of gallbladder, bile ducts and liver	232	307	539	134	179	313
Q45	Other congenital malformations of digestive system	8	13	21	3	6	9
Q50	Congenital malformations of ovaries, fallopian tubes and broad ligaments	1	23	24	0	15	15
Q51	Congenital malformations of uterus and cervix	0	9	9	0	2	2
Q52	Other congenital malformations of female genitalia	0	4	4	0	2	2
Q53	Undescended testicle	8	0	8	7	0	7
Q54	Hypospadias	5	1	6	4	0	4
Q55	Other congenital malformations of male genital organs	16	0	16	10	0	10
Q56	Indeterminate sex and pseudohermaphroditism	1	0	1	0	0	0
Q60	Renal agenesis and other reduction defects of kidney	4	13	17	4	3	7
Q61	Cystic kidney disease	371	295	666	174	128	302
Q62	Congenital obstructive defects of renal pelvis and congenital malformations of ureter	23	23	46	12	8	20
Q63	Other congenital malformations of kidney	5	15	20	6	4	10
Q64	Other congenital malformations of urinary system	18	3	21	8	1	9
Q65	Congenital deformities of hip	20	25	45	3	6	9
Q66	Congenital deformities of feet	32	75	107	21	47	68
Q67	Congenital musculoskeletal deformities of head, face, spine and chest	14	12	26	8	13	21
Q68	Other congenital musculoskeletal deformities	6	10	16	5	5	10
Q69	Polydactyly	4	5	9	5	5	10
Q70	Syndactyly	4	2	6	1	2	3
Q71	Reduction defects of upper limb	2	0	2	0	0	0
Q72	Reduction defects of lower limb	2	3	5	2	1	3
Q73	Reduction defects of unspecified limb	2	0	2	0	0	0
Q74	Other congenital malformations of limb(s)	9	20	29	5	21	26
Q75	Other congenital malformations of skull and face bones	3	4	7	2	4	6
Q76	Congenital malformations of spine and bony thorax	43	62	105	24	38	62
Q77	Osteochondrodysplasia with defects of growth of tubular bones and spine	1	0	1	2	1	3
Q78	Other osteochondrodysplasias	10	24	34	3	11	14
Q79	Congenital malformations of musculoskeletal system, NEC	8	8	16	5	6	11
Q80	Congenital ichthyosis	13	10	23	6	3	9
Q81	Epidermolysis bullosa	13	13	26	11	7	18
Q82	Other congenital malformations of skin	68	75	143	38	47	85
Q83	Congenital malformations of breast	8	76	84	3	63	66
Q84	Other congenital malformations of integument	17	22	39	6	5	11
Q85	Phakomatoses, NEC	41	35	76	22	27	49
Q86	Congenital malformation syndromes due to known exogenous causes, NEC	4	0	4	0	0	0
Q87	Other specified congenital malformation syndromes affecting multiple systems	4	6	10	1	2	3
Q89	Other congenital malformations, NEC	34	30	64	14	28	42
Q90	Down's syndrome	0	2	2	0	0	0
Q92	Other trisomies and partial trisomies of the autosomes, NEC	0	1	1	0	0	0
Q93	Monosomies and deletions from the autosomes, NEC	0	1	1	0	1	1
Q95	Balanced rearrangements and structural markers, NEC	1	0	1	0	0	0
Q96	Turner's syndrome	0	2	2	0	0	0
Q98	Other sex chromosome abnormalities, male phenotype, NEC	1	0	1	2	0	2
Q99	Other chromosome abnormalities, NEC	1	2	3	2	1	3
S00	Superficial injury of head	5208	5231	10439	2829	2916	5745
S01	Open wound of head	8499	4918	13417	5040	2706	7746
S02	Fracture of skull and facial bones	1856	1031	2887	730	383	1113
S03	Dislocation, sprain and strain of joints and ligaments of head	775	1007	1782	527	638	1165
S04	Injury of cranial nerves	122	107	229	59	55	114
S05	Injury of eye and orbit	3098	1854	4952	2053	1184	3237
S06	Intracranial injury	4570	4592	9162	1861	1928	3789
S07	Crushing injury of head	176	109	285	95	68	163
S08	Traumatic amputation of part of head	20	15	35	19	6	25
S09	Other and unspecified injuries of head	465	422	887	225	234	459
S10	Superficial injury of neck	257	194	451	147	100	247
S11	Open wound of neck	223	129	352	92	68	160
S12	Fracture of neck	143	78	221	54	19	73
S13	Dislocation, sprain and strain of joints and ligaments at neck level	10905	13553	24458	7080	9186	16266
S14	Injury of nerves and spinal cord at neck level	257	192	449	119	113	232
S15	Injury of blood vessels at neck level	5	10	15	5	2	7
S16	Injury of muscle and tendon at neck level	53	81	134	32	38	70
S17	Crushing injury of neck	5	10	15	4	2	6
S18	Traumatic amputation at neck level	3	1	4	0	0	0
S19	Other and unspecified injuries of neck	24	23	47	11	16	27
S20	Superficial injury of thorax	6540	6984	13524	4015	4096	8111
S21	Open wound of thorax	431	305	736	207	154	361
S22	Fracture of rib(s), sternum and thoracic spine	5477	6049	11526	2865	2911	5776
S23	Dislocation, sprain and strain of joints and ligaments of thorax	9296	11342	20638	6125	7227	13352
S24	Injury of nerves and spinal cord at thorax level	56	64	120	21	27	48
S25	Injury of blood vessels of thorax	14	4	18	6	3	9
S26	Injury of heart	20	11	31	3	5	8
S27	Injury of other and unspecified intrathoracic organs	434	164	598	131	44	175
S28	Crushing injury of thorax and traumatic amputation of part of thorax	13	14	27	9	11	20
S29	Other and unspecified injuries of thorax	103	128	231	59	68	127
S30	Superficial injury of abdomen, lower back and pelvis	2222	2731	4953	1036	1369	2405
S31	Open wound of abdomen, lower back and pelvis	841	706	1547	375	304	679
S32	Fracture of lumbar spine and pelvis	2129	4875	7004	771	1914	2685
S33	Dislocation, sprain and strain of joints and ligaments of lumbar spine and pelvis	18067	21813	39880	12200	14540	26740
S34	Injury of nerves and lumbar spinal cord at abdomen, lower back and pelvis level	244	323	567	100	136	236
S35	Injury of blood vessels at abdomen, lower back and pelvis level	29	26	55	14	7	21
S36	Injury of intra-abdominal organs	192	83	275	58	20	78
S37	Injury of urinary and pelvic organs	182	53	235	79	21	100
S38	Crushing injury and traumatic amputation of part of abdomen, lower back and pelvis	7	14	21	5	4	9
S39	Other and unspecified injuries of abdomen, lower back and pelvis	63	64	127	26	31	57
S40	Superficial injury of shoulder and upper arm	1957	2239	4196	1084	1247	2331
S41	Open wound of shoulder and upper arm	491	359	850	323	171	494
S42	Fracture of shoulder and upper arm	1033	1110	2143	425	441	866
S43	Dislocation, sprain and strain of joints and ligaments of shoulder girdle	10402	12614	23016	6927	8440	15367
S44	Injury of nerves at shoulder and upper arm level	151	130	281	91	75	166
S45	Injury of blood vessels at shoulder and upper arm level	12	2	14	2	1	3
S46	Injury of muscle and tendon at shoulder and upper arm level	2609	2607	5216	1461	1529	2990
S47	Crushing injury of shoulder and upper arm	17	7	24	3	5	8
S48	Traumatic amputation of shoulder and upper arm	8	4	12	5	4	9
S49	Other and unspecified injuries of shoulder and upper arm	108	106	214	55	46	101
S50	Superficial injury of forearm	2452	2664	5116	1353	1458	2811
S51	Open wound of forearm	1999	1377	3376	1119	711	1830
S52	Fracture of forearm	1501	4114	5615	727	2371	3098
S53	Dislocation, sprain and strain of joints and ligaments of elbow	3772	4505	8277	2735	3177	5912
S54	Injury of nerves at forearm level	149	104	253	86	57	143
S55	Injury of blood vessels at forearm level	34	12	46	17	8	25
S56	Injury of muscle and tendon at forearm level	362	300	662	230	140	370
S57	Crushing injury of forearm	88	45	133	56	33	89
S58	Traumatic amputation of forearm	13	7	20	8	2	10
S59	Other and unspecified injuries of forearm	64	74	138	37	33	70
S60	Superficial injury of wrist and hand	4540	4581	9121	2786	2803	5589
S61	Open wound of wrist and hand	9592	8579	18171	6231	5443	11674
S62	Fracture at wrist and hand level	2952	2215	5167	1981	1284	3265
S63	Dislocation, sprain and strain of joints and ligaments at wrist and hand level	9029	12270	21299	6514	8646	15160
S64	Injury of nerves at wrist and hand level	323	196	519	154	119	273
S65	Injury of blood vessels at wrist and hand level	156	60	216	70	34	104
S66	Injury of muscle and tendon at wrist and hand level	1283	894	2177	775	500	1275
S67	Crushing injury of wrist and hand	1107	599	1706	850	397	1247
S68	Traumatic amputation of wrist and hand	331	124	455	146	54	200
S69	Other and unspecified injuries of wrist and hand	240	232	472	132	149	281
S70	Superficial injury of hip and thigh	2664	3292	5956	1341	1758	3099
S71	Open wound of hip and thigh	638	452	1090	394	217	611
S72	Fracture of femur	1014	1823	2837	239	332	571
S73	Dislocation, sprain and strain of joint and ligaments of hip	3286	4284	7570	1845	2560	4405
S74	Injury of nerves at hip and thigh level	66	94	160	35	47	82
S75	Injury of blood vessels at hip and thigh level	22	12	34	14	3	17
S76	Injury of muscle and tendon at hip and thigh level	487	398	885	287	243	530
S77	Crushing injury of hip and thigh	41	22	63	14	12	26
S78	Traumatic amputation of hip and thigh	27	11	38	6	6	12
S79	Other and specified injuries of hip and thigh	61	63	124	42	36	78
S80	Superficial injury of lower leg	5729	6686	12415	3289	3662	6951
S81	Open wound of lower leg	3929	3115	7044	2281	1615	3896
S82	Fracture of lower leg, including ankle	1941	2550	4491	798	1116	1914
S83	Dislocation, sprain and strain of joints and ligaments of knee	8257	10759	19016	5523	7065	12588
S84	Injury of nerves at lower leg level	120	85	205	56	55	111
S85	Injury of blood vessels at lower leg level	42	24	66	10	15	25
S86	Injury of muscle and tendon at lower leg level	1264	690	1954	881	411	1292
S87	Crushing injury of lower leg	186	141	327	108	69	177
S88	Traumatic amputation of lower leg	65	13	78	18	5	23
S89	Other and unspecified injuries of lower leg	168	127	295	86	69	155
S90	Superficial injury of ankle and foot	3392	3745	7137	1891	2219	4110
S91	Open wound of ankle and foot	3999	3060	7059	2031	1619	3650
S92	Fracture of foot, except ankle	2234	3370	5604	1295	2026	3321
S93	Dislocation, sprain and strain of joints and ligaments at ankle and foot level	8872	12814	21686	5760	8700	14460
S94	Injury of nerves at ankle and foot level	62	48	110	31	41	72
S95	Injury of blood vessels at ankle and foot level	22	17	39	15	7	22
S96	Injury of muscle and tendon at ankle and foot level	401	468	869	258	281	539
S97	Crushing injury of ankle and foot	392	297	689	257	185	442
S98	Traumatic amputation of ankle and foot	48	12	60	14	6	20
S99	Other and unspecified injuries of ankle and foot	182	172	354	78	79	157
T00	Superficial injuries involving multiple body regions	1568	1426	2994	731	692	1423
T01	Open wounds involving multiple body regions	289	220	509	134	107	241
T02	Fractures involving multiple body regions	41	24	65	9	11	20
T03	Dislocations, sprains and strains involving multiple body regions	291	331	622	140	170	310
T04	Crushing injuries involving multiple body regions	19	16	35	12	8	20
T05	Traumatic amputations involving multiple body regions	9	3	12	0	0	0
T06	Other injuries involving multiple body regions, NEC	43	49	92	12	11	23
T07	Unspecified multiple injuries	128	106	234	43	30	73
T08	Fracture of spine, level unspecified	42	112	154	15	46	61
T09	Other injuries of spine and trunk, level unspecified	263	260	523	118	105	223
T10	Fracture of upper limb, level unspecified	4	10	14	2	5	7
T11	Other injuries of upper limb, level unspecified	97	82	179	49	38	87
T12	Fracture of lower limb, level unspecified	3	7	10	3	5	8
T13	Other injuries of lower limb, level unspecified	147	121	268	82	59	141
T14	Injury of unspecified body region	3081	2979	6060	1565	1792	3357
T15	Foreign body on external eye	7193	5257	12450	5700	3760	9460
T16	Foreign body in ear	2638	2253	4891	1646	1421	3067
T17	Foreign body in respiratory tract	1974	2105	4079	1412	1527	2939
T18	Foreign body in alimentary tract	300	245	545	159	137	296
T19	Foreign body in genitourinary tract	20	137	157	14	117	131
T20	Burn and corrosion of head and neck	369	516	885	272	357	629
T21	Burn and corrosion of trunk	467	960	1427	205	504	709
T22	Burn and corrosion of shoulder and upper limb, except wrist and hand	544	1441	1985	337	986	1323
T23	Burn and corrosion of wrist and hand	1235	2260	3495	784	1385	2169
T24	Burn and corrosion of hip and lower limb, except ankle and foot	765	1100	1865	356	549	905
T25	Burn and corrosion of ankle and foot	911	1078	1989	391	546	937
T26	Burn and corrosion confined to eye and adnexa	223	173	396	230	107	337
T27	Burn and corrosion of respiratory tract	15	10	25	17	10	27
T28	Burn and corrosion of other internal organs	32	26	58	5	13	18
T29	Burns and corrosions of multiple body regions	95	158	253	46	76	122
T30	Burn and corrosion, body region unspecified	378	668	1046	190	449	639
T31	Burns classified according to extent of body surface involved	697	1182	1879	403	737	1140
T32	Corrosions classified according to extent of body surface involved	5	8	13	2	6	8
T33	Superficial frostbite	112	119	231	73	73	146
T34	Frostbite with tissue necrosis	10	6	16	6	4	10
T35	Frostbite involving multiple body regions and unspecified frostbite	49	20	69	22	20	42
T36	Poisoning by systemic antibiotics	3	1	4	1	0	1
T37	Poisoning by other systemic antiinfectives and antiparasitics	8	9	17	2	1	3
T38	Poisoning by hormones and their synthetic substitutes and antagonists, NEC	11	14	25	1	7	8
T39	Poisoning by nonopioid analgesics, antipyretics and antirheumatics	10	11	21	1	3	4
T40	Poisoning by narcotics and psycho-dysleptics[hallucinogens]	2	2	4	2	1	3
T41	Poisoning by anesthetics and therapeutic gases	8	5	13	0	0	0
T42	Poisoning by antiepileptic, sedative-hypnotic and antiparkinsonism drugs	100	182	282	15	31	46
T43	Poisoning by psychotropic drugs, NEC	20	30	50	3	16	19
T44	Poisoning by drugs primarily affecting the autonomic nervous system	4	4	8	0	2	2
T45	Poisoning by primarily systemic and hematological agents, NEC	14	11	25	3	3	6
T46	Poisoning by agents primarily affecting the cardiovascular system	14	21	35	8	6	14
T47	Poisoning by agents primarily affecting the gastrointestinal system	21	25	46	3	8	11
T48	Poisoning by agents primarily acting on smooth and skeletal muscles and the respiratory system	8	16	24	2	3	5
T49	Poisoning by topical agents primarily affecting skin and mucous membrane and by ophthalmological, otorhinolaryngological and dental drugs	12	20	32	3	10	13
T50	Poisoning by diuretics and other and unspecified drugs, medicaments and biological substances	108	118	226	21	42	63
T51	Toxic effect of alcohol	287	72	359	94	29	123
T52	Toxic effect of organic solvents	26	20	46	11	11	22
T53	Toxic effect of halogen derivatives of aliphatic and aromatic hydrocarbons	1	1	2	0	0	0
T54	Toxic effect of corrosive substances	10	9	19	3	5	8
T55	Toxic effect of soaps and detergents	8	6	14	3	3	6
T56	Toxic effect of metals	26	31	57	13	8	21
T57	Toxic effect of other inorganic substances	8	3	11	0	1	1
T58	Toxic effect of carbon monoxide	30	38	68	15	13	28
T59	Toxic effect of other gases, fumes and vapours	19	13	32	19	8	27
T60	Toxic effect of pesticides	245	145	390	105	67	172
T61	Toxic effect of noxious substances eaten as seafood	21	19	40	8	5	13
T62	Toxic effect of other noxious substances eaten as food	61	71	132	38	35	73
T63	Toxic effect of contact with venomous animals	1377	1129	2506	793	775	1568
T64	Toxic effect of aflatoxin and other mycotoxin food contaminant	0	1	1	0	0	0
T65	Toxic effect of other and unspecified substances	96	55	151	40	19	59
T66	Unspecified effects of radiation	3	3	6	3	5	8
T67	Effects of heat and light	456	550	1006	231	282	513
T68	Hypothermia	37	18	55	15	3	18
T69	Other effects of reduced temperature	148	162	310	98	128	226
T70	Effects of air pressure and water pressure	18	28	46	12	24	36
T71	Asphyxiation	16	8	24	2	2	4
T73	Effects of other deprivation	97	124	221	49	64	113
T74	Maltreatment syndromes	0	7	7	0	6	6
T75	Effects of other extenal causes	53	71	124	11	24	35
T78	Adverse effects, NEC	2422	3127	5549	1373	1798	3171
T79	Certain early complications of trauma, NEC	1676	1347	3023	846	766	1612
T80	Complications following infusion, transfusion and therapeutic injection	29	57	86	3	16	19
T81	Complications of procedures, NEC	3600	3612	7212	1304	1537	2841
T82	Complications of cardiac and vascular prosthetic devices, implants and grafts	251	217	468	11	17	28
T83	Complications of genitourinary prosthetic devices, implants and grafts	31	230	261	8	208	216
T84	Complications of internal orthopedic prosthetic devices, implants and grafts	238	422	660	64	134	198
T85	Complications of other internal porsthetic devices, implants and grafts	214	174	388	56	37	93
T86	Failure and rejection of transplanted organs and tissues	108	58	166	12	6	18
T87	Complications peculiar to reattachment and amputation	83	25	108	14	12	26
T88	Other complications of surgical and medical care, NEC	250	317	567	86	129	215
T90	Sequelae of injury of head	182	100	282	67	39	106
T91	Sequelae of injuries of neck and trunk	390	845	1235	148	401	549
T92	Sequelae of injuries of upper limb	244	328	572	152	217	369
T93	Sequelae of injuries of lower limb	341	438	779	224	239	463
T94	Sequelae of injuries involving mulitple and unspecified body regions	6	9	15	4	3	7
T95	Sequelae of burns, corrosions and frostbite	40	55	95	20	29	49
T96	Sequelae of poisoning by drugs, medicaments and biological substances	7	5	12	1	1	2
T97	Sequelae of toxic effects of substances chiefly nonmedicinal as to source	3	1	4	0	1	1
T98	Sequelae of other and unspecified effects of external causes	12	10	22	7	3	10
