# Supplementary material for: Temporal trajectories of accompanying comorbidities in patients with type 2 diabetes: a Korean nationwide observational study
Source: Sci Rep. 2020 Mar 26;10:5535. doi: 10.1038/s41598-020-62482-1 (PMC7099011; doi:10.1038/s41598-020-62482-1)
Supplement: Supplementary file 3 — Supplementary dataset 2. [file 41598_2020_62482_MOESM3_ESM.xlsx]

## Sheet: TOTAL
Diagnosis 1		Diagnosis 2		Diagnosis 3		Diagnosis 4		Diagnosis 1->Diagnosis 2				Diagnosis 1->Diagnosis 2->Diagnosis 3				Diagnosis 1->Diagnosis 2->Diagnosis 3->Diagnosis 4				Average relative risk
Code	Text	Code	Text	Code	Text	Code	Text	Counts	Mean duration	Median duration	Relative risk	Counts	Mean duration	Median duration	Relative risk	Counts	Mean duration	Median duration	Relative risk
E11-E14	Type 2 diabetes mellitus	N18	Chronic kidney disease	T82	Complications of cardiac and vascular prosthetic devices, implants and grafts	J18	Pneumonia, organism unspecified	5276	1306.72	1143	7.84617	259	807.632	683	27.3158	47	633.982	535	95	4.3088
E11-E14	Type 2 diabetes mellitus	N87	Dysplasia of cervix uteri	D06	Carcinoma in situ of cervix uteri	K58	Irritable bowel syndrome	2562	1177.63	1042.5	1.25892	140	125.967	25.5	281	27	786.233	798	55	4.28907
E11-E14	Type 2 diabetes mellitus	N18	Chronic kidney disease	T82	Complications of cardiac and vascular prosthetic devices, implants and grafts	L29	Pruritus	5276	1354.7	1532	7.84617	259	567.021	538	27.3158	39	772.319	458	79	4.2287
E11-E14	Type 2 diabetes mellitus	N18	Chronic kidney disease	T82	Complications of cardiac and vascular prosthetic devices, implants and grafts	E21	Hyperparathyroidism and other disorders of parathyroid gland	5276	1193.9	964.5	7.84617	259	879.405	672	27.3158	36	818.595	532.5	73	4.19439
E11-E14	Type 2 diabetes mellitus	N18	Chronic kidney disease	T82	Complications of cardiac and vascular prosthetic devices, implants and grafts	D63	Anemia in chronic diseases classified elsewhere	5276	1378.53	1299	7.84617	259	639.1	526	27.3158	34	685.8	450	69	4.16992
E11-E14	Type 2 diabetes mellitus	N18	Chronic kidney disease	T82	Complications of cardiac and vascular prosthetic devices, implants and grafts	I50	Heart failure	5276	1287.98	839	7.84617	259	763.929	670	27.3158	33	851.762	609	67	4.15715
E11-E14	Type 2 diabetes mellitus	N18	Chronic kidney disease	T82	Complications of cardiac and vascular prosthetic devices, implants and grafts	J40	Bronchitis, not specified as acute or chronic	5276	1097.24	624.5	7.84617	259	779.579	638	27.3158	32	849.816	481.5	65	4.14398
E11-E14	Type 2 diabetes mellitus	N18	Chronic kidney disease	T82	Complications of cardiac and vascular prosthetic devices, implants and grafts	F32	Depressive episode	5276	1120.47	881.5	7.84617	259	635.775	289.5	27.3158	32	920.075	628.5	65	4.14398
E11-E14	Type 2 diabetes mellitus	N18	Chronic kidney disease	T82	Complications of cardiac and vascular prosthetic devices, implants and grafts	K21	Gastro-oesophageal reflux disease	5276	1305.86	1173	7.84617	259	744.881	638	27.3158	31	712.833	446.5	63	4.13041
E11-E14	Type 2 diabetes mellitus	N18	Chronic kidney disease	T82	Complications of cardiac and vascular prosthetic devices, implants and grafts	K92	Other diseases of digestive system	5276	1213.49	832	7.84617	259	749.146	570	27.3158	31	714.049	456	63	4.13041
E11-E14	Type 2 diabetes mellitus	N18	Chronic kidney disease	T82	Complications of cardiac and vascular prosthetic devices, implants and grafts	K30	Dyspepsia	5276	1000.75	778.5	7.84617	259	701.65	638	27.3158	30	947.25	679.5	61	4.1164
E11-E14	Type 2 diabetes mellitus	N18	Chronic kidney disease	T82	Complications of cardiac and vascular prosthetic devices, implants and grafts	K25	Gastric ulcer	5276	1089.28	779	7.84617	259	781.487	756	27.3158	30	687.641	522	61	4.1164
E11-E14	Type 2 diabetes mellitus	N18	Chronic kidney disease	T82	Complications of cardiac and vascular prosthetic devices, implants and grafts	L30	Neurotic excoriation(L98.1)	5276	1112.19	740	7.84617	259	678.649	312	27.3158	30	810.811	324	61	4.1164
E11-E14	Type 2 diabetes mellitus	N18	Chronic kidney disease	T82	Complications of cardiac and vascular prosthetic devices, implants and grafts	E07	Other disorders of thyroid	5276	1275.44	826	7.84617	259	898.75	773	27.3158	30	806.722	624	61	4.1164
E11-E14	Type 2 diabetes mellitus	N18	Chronic kidney disease	T82	Complications of cardiac and vascular prosthetic devices, implants and grafts	K59	Other functional intestinal disorders	5276	953.571	577	7.84617	259	644.286	528	27.3158	30	565.6	325	61	4.1164
E11-E14	Type 2 diabetes mellitus	N18	Chronic kidney disease	T82	Complications of cardiac and vascular prosthetic devices, implants and grafts	M79	Other soft tissue disorders, NEC	5276	1111.6	928	7.84617	259	944.457	743	27.3158	30	667.429	386	61	4.1164
E11-E14	Type 2 diabetes mellitus	N18	Chronic kidney disease	T82	Complications of cardiac and vascular prosthetic devices, implants and grafts	I95	Hypotension	5276	1247.3	1143	7.84617	259	876.703	888	27.3158	29	830.054	816	59	4.10192
E11-E14	Type 2 diabetes mellitus	N18	Chronic kidney disease	T82	Complications of cardiac and vascular prosthetic devices, implants and grafts	M25	Other joint disorders, NEC	5276	1321.08	1153	7.84617	259	615.25	564	27.3158	29	947.85	847	59	4.10192
E11-E14	Type 2 diabetes mellitus	N18	Chronic kidney disease	T82	Complications of cardiac and vascular prosthetic devices, implants and grafts	G47	Sleep disorders	5276	1209.42	764.5	7.84617	259	688.75	600	27.3158	29	684.972	254	59	4.10192
E11-E14	Type 2 diabetes mellitus	N18	Chronic kidney disease	E21	Hyperparathyroidism and other disorders of parathyroid gland	E83	Disorders of mineral metabolism	5276	1480.38	1236	7.84617	355	839.413	639	10.0141	55	470.381	309	111	3.94059
E11-E14	Type 2 diabetes mellitus	N18	Chronic kidney disease	N25	Disorders resulting from impaired renal tubular function	E83	Disorders of mineral metabolism	5276	1185.38	929.5	7.84617	239	783.94	591.5	11.1395	44	592.94	369	89	3.89091
E11-E14	Type 2 diabetes mellitus	N18	Chronic kidney disease	N25	Disorders resulting from impaired renal tubular function	L29	Pruritus	5276	1063.96	925	7.84617	239	720.765	483	11.1395	44	836.392	520	89	3.89091
E11-E14	Type 2 diabetes mellitus	H36	Retinal disorders in diseases classified elsewhere	H33	Retinal detachments and breaks	M79	Other soft tissue disorders, NEC	23199	654.646	469.5	9.6345	615	560.006	361	2.409	155	1114.6	857	311	3.85843
E11-E14	Type 2 diabetes mellitus	H36	Retinal disorders in diseases classified elsewhere	H28	Cataract and other disorders of lens in diseases classified elsewhere	H60	Otitis externa	23199	650.775	478	9.6345	502	917.625	870.5	4.76303	76	889.575	715.5	153	3.8464
E11-E14	Type 2 diabetes mellitus	N18	Chronic kidney disease	N25	Disorders resulting from impaired renal tubular function	D63	Anemia in chronic diseases classified elsewhere	5276	1601.79	1706	7.84617	239	661.116	561	11.1395	37	592.395	285	75	3.81659
E11-E14	Type 2 diabetes mellitus	N18	Chronic kidney disease	N25	Disorders resulting from impaired renal tubular function	L30	Neurotic excoriation(L98.1)	5276	946.044	779	7.84617	239	740.422	502	11.1395	36	1167.33	914	73	3.80485
E11-E14	Type 2 diabetes mellitus	N18	Chronic kidney disease	N25	Disorders resulting from impaired renal tubular function	A09	Other gastroenteritis and colitis of infectious and unspecified origin	5276	1035.3	779	7.84617	239	853.791	578	11.1395	36	893.488	588	73	3.80485
E11-E14	Type 2 diabetes mellitus	N18	Chronic kidney disease	E21	Hyperparathyroidism and other disorders of parathyroid gland	A09	Other gastroenteritis and colitis of infectious and unspecified origin	5276	1002.18	728	7.84617	355	809.837	496	10.0141	40	899.122	755	81	3.80375
E11-E14	Type 2 diabetes mellitus	N18	Chronic kidney disease	E21	Hyperparathyroidism and other disorders of parathyroid gland	K30	Dyspepsia	5276	1243.08	1094	7.84617	355	838.98	548.5	10.0141	39	721	555.5	79	3.7929
E11-E14	Type 2 diabetes mellitus	N18	Chronic kidney disease	N25	Disorders resulting from impaired renal tubular function	L50	Urticaria	5276	811.462	663	7.84617	239	664.744	476	11.1395	34	938.179	781	69	3.78037
E11-E14	Type 2 diabetes mellitus	N18	Chronic kidney disease	N25	Disorders resulting from impaired renal tubular function	K30	Dyspepsia	5276	804.822	515	7.84617	239	731.022	390	11.1395	32	970.689	666	65	3.75444
E11-E14	Type 2 diabetes mellitus	N18	Chronic kidney disease	N25	Disorders resulting from impaired renal tubular function	E16	Other disorders of pancreatic internal secretion	5276	1020.22	706	7.84617	239	1001.41	656	11.1395	32	1004.57	679	65	3.75444
E11-E14	Type 2 diabetes mellitus	K74	Fibrosis and cirrhosis of liver	I85	Esophageal varices	J40	Bronchitis, not specified as acute or chronic	4371	848.308	550	3.13313	323	699.41	426	25.88	34	909.949	841	69	3.74779
E11-E14	Type 2 diabetes mellitus	N18	Chronic kidney disease	N25	Disorders resulting from impaired renal tubular function	J20	Acute bronchitis	5276	923.789	935	7.84617	239	614.395	376	11.1395	31	844.526	586.5	63	3.74087
E11-E14	Type 2 diabetes mellitus	N18	Chronic kidney disease	N25	Disorders resulting from impaired renal tubular function	J40	Bronchitis, not specified as acute or chronic	5276	1085.79	999	7.84617	239	675	443	11.1395	31	1048.28	759	63	3.74087
E11-E14	Type 2 diabetes mellitus	H36	Retinal disorders in diseases classified elsewhere	H33	Retinal detachments and breaks	D64	Other anemias	23199	763.261	559	9.6345	615	542.244	255	2.409	116	1134.65	1027	233	3.73302
E11-E14	Type 2 diabetes mellitus	N18	Chronic kidney disease	N25	Disorders resulting from impaired renal tubular function	M54	Dorsalgia	5276	885.325	673.5	7.84617	239	737.1	405	11.1395	30	1193.95	880	61	3.72685
E11-E14	Type 2 diabetes mellitus	H36	Retinal disorders in diseases classified elsewhere	H34	Retinal vascular occlusions	D50	Iron deficiency anemia	23199	830.425	448.5	9.6345	684	797.35	504	2.36442	113	1103.94	921.5	227	3.71358
E11-E14	Type 2 diabetes mellitus	N18	Chronic kidney disease	N25	Disorders resulting from impaired renal tubular function	I20	Angina pectoris	5276	881.028	742.5	7.84617	239	896.056	606	11.1395	29	703.833	469.5	59	3.71238
E11-E14	Type 2 diabetes mellitus	N18	Chronic kidney disease	N25	Disorders resulting from impaired renal tubular function	I50	Heart failure	5276	1181.11	945	7.84617	239	708.257	502	11.1395	29	811.057	515	59	3.71238
E11-E14	Type 2 diabetes mellitus	N18	Chronic kidney disease	N25	Disorders resulting from impaired renal tubular function	E07	Other disorders of thyroid	5276	1140.97	582	7.84617	239	760.243	571	11.1395	29	1224	901	59	3.71238
E11-E14	Type 2 diabetes mellitus	K74	Fibrosis and cirrhosis of liver	I85	Esophageal varices	E10	Insulin-dependent diabetes mellitus	4371	715.162	468	3.13313	323	697.297	254	25.88	31	659.784	419	63	3.70828
E11-E14	Type 2 diabetes mellitus	N18	Chronic kidney disease	E21	Hyperparathyroidism and other disorders of parathyroid gland	I20	Angina pectoris	5276	1428.15	1194	7.84617	355	750.366	423	10.0141	32	446.171	253	65	3.70818
E11-E14	Type 2 diabetes mellitus	N18	Chronic kidney disease	E21	Hyperparathyroidism and other disorders of parathyroid gland	I25	Chronic ischemic heart disease	5276	1265.74	802	7.84617	355	865.143	434	10.0141	32	743.048	390	65	3.70818
E11-E14	Type 2 diabetes mellitus	N18	Chronic kidney disease	E21	Hyperparathyroidism and other disorders of parathyroid gland	H25	Senile cataract	5276	1150.23	1045	7.84617	355	769.923	546	10.0141	32	701.872	465	65	3.70818
E11-E14	Type 2 diabetes mellitus	H36	Retinal disorders in diseases classified elsewhere	H34	Retinal vascular occlusions	M25	Other joint disorders, NEC	23199	791.08	422	9.6345	684	823.637	493	2.36442	111	1047.87	767	223	3.70586
E11-E14	Type 2 diabetes mellitus	N18	Chronic kidney disease	E21	Hyperparathyroidism and other disorders of parathyroid gland	I74	Arterial embolism and thrombosis	5276	1338.37	1143	7.84617	355	668.171	423	10.0141	31	650.488	335	63	3.69461
E11-E14	Type 2 diabetes mellitus	E10	Insulin-dependent diabetes mellitus	G59	Mononeuropathy in diseases classified elsewhere	J32	Chronic sinusitis	13112	832.222	674	20.0993	584	927.375	846	1.7902	68	1052.19	934.5	137	3.6928
E11-E14	Type 2 diabetes mellitus	E10	Insulin-dependent diabetes mellitus	E16	Other disorders of pancreatic internal secretion	I87	Other disorders of veins	13112	899.119	585	20.0993	1016	1241.75	1198	2.01487	60	948.866	847	121	3.69021
E11-E14	Type 2 diabetes mellitus	N18	Chronic kidney disease	E21	Hyperparathyroidism and other disorders of parathyroid gland	A04	Other bacterial intestinal infections	5276	1267.78	1103	7.84617	355	723.222	515	10.0141	30	677.417	332.5	61	3.6806
E11-E14	Type 2 diabetes mellitus	E10	Insulin-dependent diabetes mellitus	E16	Other disorders of pancreatic internal secretion	L20	Atopic dermatitis	13112	1001.19	648	20.0993	1016	947.875	603	2.01487	58	850.984	609	117	3.67561
E11-E14	Type 2 diabetes mellitus	N18	Chronic kidney disease	E21	Hyperparathyroidism and other disorders of parathyroid gland	J20	Acute bronchitis	5276	896.353	575.5	7.84617	355	807.029	462.5	10.0141	29	870.618	731.5	59	3.66612
E11-E14	Type 2 diabetes mellitus	N18	Chronic kidney disease	E21	Hyperparathyroidism and other disorders of parathyroid gland	F41	Other anxiety disorders	5276	1186.06	942	7.84617	355	910.806	683.5	10.0141	29	638.083	515	59	3.66612
E11-E14	Type 2 diabetes mellitus	H36	Retinal disorders in diseases classified elsewhere	H28	Cataract and other disorders of lens in diseases classified elsewhere	S63	Dislocation, sprain and strain of joints and ligaments at wrist and hand level	23199	723.902	456	9.6345	502	1042.25	780	4.76303	50	1086.14	760	101	3.66603
E11-E14	Type 2 diabetes mellitus	E04	Other nontoxic goitre	C73	Malignant neoplasm of thyroid gland	M81	Osteoporosis without pathological fracture	12481	1276.56	997	1.75585	755	139.696	34	8.25683	153	548.601	377.5	307	3.64844
E11-E14	Type 2 diabetes mellitus	H36	Retinal disorders in diseases classified elsewhere	H33	Retinal detachments and breaks	F32	Depressive episode	23199	806.278	584	9.6345	615	603.381	348	2.409	95	1136.01	927	191	3.6467
E11-E14	Type 2 diabetes mellitus	H36	Retinal disorders in diseases classified elsewhere	H28	Cataract and other disorders of lens in diseases classified elsewhere	N40	Hyperplasia of prostate	23199	783.271	554.5	9.6345	502	704.604	498	4.76303	47	1019.12	791	95	3.63944
E11-E14	Type 2 diabetes mellitus	N18	Chronic kidney disease	D63	Anemia in chronic diseases classified elsewhere	M17	Gonarthrosis[arthrosis of knee]	5276	1045.52	852.5	7.84617	705	583.261	335.5	6.62441	40	716.413	427.5	81	3.62429
E11-E14	Type 2 diabetes mellitus	H36	Retinal disorders in diseases classified elsewhere	H28	Cataract and other disorders of lens in diseases classified elsewhere	S13	Dislocation, sprain and strain of joints and ligaments at neck level	23199	526.283	320	9.6345	502	739.457	480.5	4.76303	45	1203.39	905	91	3.62075
E11-E14	Type 2 diabetes mellitus	H36	Retinal disorders in diseases classified elsewhere	H34	Retinal vascular occlusions	N39	Other disorders of urinary system	23199	801.473	488	9.6345	684	775.161	553	2.36442	91	1054.76	728	183	3.62001
E11-E14	Type 2 diabetes mellitus	H36	Retinal disorders in diseases classified elsewhere	H28	Cataract and other disorders of lens in diseases classified elsewhere	M50	Cervical disc disorders	23199	679.261	455	9.6345	502	662.804	577.5	4.76303	43	1413.22	1415	87	3.60123
E11-E14	Type 2 diabetes mellitus	H36	Retinal disorders in diseases classified elsewhere	H34	Retinal vascular occlusions	D64	Other anemias	23199	823.886	444	9.6345	684	855.932	499.5	2.36442	87	1087.03	964	175	3.60059
E11-E14	Type 2 diabetes mellitus	H36	Retinal disorders in diseases classified elsewhere	H34	Retinal vascular occlusions	J02	Acute pharyngitis	23199	655.663	422	9.6345	684	797.674	416	2.36442	86	957.371	797	173	3.5956
E11-E14	Type 2 diabetes mellitus	H36	Retinal disorders in diseases classified elsewhere	H28	Cataract and other disorders of lens in diseases classified elsewhere	J31	Chronic rhinitis, nasopharyngitis and pharyngitis	23199	647.698	469	9.6345	502	850.93	805	4.76303	42	1189.84	1015	85	3.59113
E11-E14	Type 2 diabetes mellitus	H36	Retinal disorders in diseases classified elsewhere	H28	Cataract and other disorders of lens in diseases classified elsewhere	B02	Zoster[herpes zoster]	23199	876.667	622	9.6345	502	702.6	474	4.76303	42	1214.36	1112	85	3.59113
E11-E14	Type 2 diabetes mellitus	H36	Retinal disorders in diseases classified elsewhere	H28	Cataract and other disorders of lens in diseases classified elsewhere	B37	Candidiasis	23199	627.163	364	9.6345	502	771.488	422	4.76303	41	1181.09	914	83	3.58079
E11-E14	Type 2 diabetes mellitus	H36	Retinal disorders in diseases classified elsewhere	H28	Cataract and other disorders of lens in diseases classified elsewhere	S22	Fracture of rib(s), sternum and thoracic spine	23199	713.186	476	9.6345	502	798.581	605	4.76303	40	1090.42	804	81	3.5702
E11-E14	Type 2 diabetes mellitus	G63	Polyneuropathy in diseases classified elsewhere	L97	Ulcer of lower limb, NEC	K21	Gastro-oesophageal reflux disease	17611	1104.86	953.5	11.4187	180	1101.17	937	3.8	42	744.619	632.5	85	3.56682
E11-E14	Type 2 diabetes mellitus	H36	Retinal disorders in diseases classified elsewhere	H28	Cataract and other disorders of lens in diseases classified elsewhere	H16	Keratitis	23199	781.344	521.5	9.6345	502	987.959	783.5	4.76303	118	1002.11	710.5	79	3.55934
E11-E14	Type 2 diabetes mellitus	H36	Retinal disorders in diseases classified elsewhere	H34	Retinal vascular occlusions	I63	Cerebral infarction	23199	914.734	544	9.6345	684	706.114	346	2.36442	79	992.278	666	159	3.55895
E11-E14	Type 2 diabetes mellitus	H36	Retinal disorders in diseases classified elsewhere	E16	Other disorders of pancreatic internal secretion	I25	Chronic ischemic heart disease	23199	706.866	495	9.6345	1222	1258.66	1133	1.6075	116	915.429	679	233	3.55733
E11-E14	Type 2 diabetes mellitus	N18	Chronic kidney disease	E20	Hypoparathyroidism	I12	Hypertensive renal disease	5276	1387.86	927	7.84617	202	476.256	343	5.54795	40	815.07	421	81	3.54728
E11-E14	Type 2 diabetes mellitus	E10	Insulin-dependent diabetes mellitus	G59	Mononeuropathy in diseases classified elsewhere	J22	Unspecified acute lower respiratory infection	13112	737.62	511	20.0993	584	993.5	1004	1.7902	48	1176.72	1049	97	3.54285
E11-E14	Type 2 diabetes mellitus	H36	Retinal disorders in diseases classified elsewhere	H28	Cataract and other disorders of lens in diseases classified elsewhere	I21	Acute myocardial infarction	23199	511.605	475.5	9.6345	502	703.289	459	4.76303	37	1193.21	1148.5	75	3.53677
E11-E14	Type 2 diabetes mellitus	H36	Retinal disorders in diseases classified elsewhere	H28	Cataract and other disorders of lens in diseases classified elsewhere	J40	Bronchitis, not specified as acute or chronic	23199	652.678	324	9.6345	502	845.78	566.5	4.76303	112	1220.98	936	75	3.53677
E11-E14	Type 2 diabetes mellitus	H36	Retinal disorders in diseases classified elsewhere	H28	Cataract and other disorders of lens in diseases classified elsewhere	E83	Disorders of mineral metabolism	23199	711.919	462	9.6345	502	956.919	539	4.76303	37	1297.73	1163	75	3.53677
E11-E14	Type 2 diabetes mellitus	H36	Retinal disorders in diseases classified elsewhere	H28	Cataract and other disorders of lens in diseases classified elsewhere	I49	Other cardiac arrhythmias	23199	943.15	633	9.6345	502	655.875	562.5	4.76303	37	1058.25	925	75	3.53677
E11-E14	Type 2 diabetes mellitus	H36	Retinal disorders in diseases classified elsewhere	H33	Retinal detachments and breaks	F51	Nonorganic sleep disorders	23199	598.64	422	9.6345	615	646.28	414	2.409	73	1284.64	1064	147	3.53298
E11-E14	Type 2 diabetes mellitus	E10	Insulin-dependent diabetes mellitus	L89	Decubitus ulcer and pressure area	J44	Other chronic obstructive pulmonary diseses	13112	1109.93	766	20.0993	852	959.458	671	1.57143	53	496.61	393	107	3.52886
E11-E14	Type 2 diabetes mellitus	H36	Retinal disorders in diseases classified elsewhere	H33	Retinal detachments and breaks	L24	Irritant contact dermatitis	23199	782.446	467	9.6345	615	525.811	351.5	2.409	72	1280.59	1146	145	3.52703
E11-E14	Type 2 diabetes mellitus	N18	Chronic kidney disease	E20	Hypoparathyroidism	J18	Pneumonia, organism unspecified	5276	1046.42	773	7.84617	202	701.233	530	5.54795	38	844.279	670	77	3.52528
E11-E14	Type 2 diabetes mellitus	H36	Retinal disorders in diseases classified elsewhere	H28	Cataract and other disorders of lens in diseases classified elsewhere	D63	Anemia in chronic diseases classified elsewhere	23199	703.053	581.5	9.6345	502	703.105	446	4.76303	36	1219.95	1075.5	73	3.52504
E11-E14	Type 2 diabetes mellitus	N18	Chronic kidney disease	D63	Anemia in chronic diseases classified elsewhere	M51	Other intervertebral disc disorders	5276	1354.05	925	7.84617	705	631.378	371	6.62441	31	1007.35	627	63	3.51515
E11-E14	Type 2 diabetes mellitus	H36	Retinal disorders in diseases classified elsewhere	H28	Cataract and other disorders of lens in diseases classified elsewhere	M10	Gout	23199	532.595	376	9.6345	502	854.73	691	4.76303	35	1293.86	996	71	3.51297
E11-E14	Type 2 diabetes mellitus	H36	Retinal disorders in diseases classified elsewhere	H28	Cataract and other disorders of lens in diseases classified elsewhere	F48	Other neurotic disorders	23199	725.821	434	9.6345	502	448.359	270	4.76303	35	1229	1228	71	3.51297
E11-E14	Type 2 diabetes mellitus	H36	Retinal disorders in diseases classified elsewhere	H28	Cataract and other disorders of lens in diseases classified elsewhere	G45	Transient cerebral ischemic attacks and related syndromes	23199	686.543	413	9.6345	502	594.086	431	4.76303	35	1163.29	922	71	3.51297
E11-E14	Type 2 diabetes mellitus	H36	Retinal disorders in diseases classified elsewhere	H28	Cataract and other disorders of lens in diseases classified elsewhere	F03	Unspecified dementia	23199	752.892	496	9.6345	502	882.595	867	4.76303	35	1306.97	1408	71	3.51297
E11-E14	Type 2 diabetes mellitus	G63	Polyneuropathy in diseases classified elsewhere	L97	Ulcer of lower limb, NEC	H10	Conjunctivitis	17611	837.622	505	11.4187	180	909.622	774	3.8	37	671.054	312	75	3.51246
E11-E14	Type 2 diabetes mellitus	E10	Insulin-dependent diabetes mellitus	E16	Other disorders of pancreatic internal secretion	S81	Open wound of lower leg	13112	946.439	600	20.0993	1016	1258.07	984	2.01487	39	974.463	638	79	3.50505
E11-E14	Type 2 diabetes mellitus	E10	Insulin-dependent diabetes mellitus	E16	Other disorders of pancreatic internal secretion	H66	Suppurative and unspecified otitis media	13112	799.116	600	20.0993	1016	1126.42	1013	2.01487	39	749.419	575	79	3.50505
E11-E14	Type 2 diabetes mellitus	H36	Retinal disorders in diseases classified elsewhere	H34	Retinal vascular occlusions	I50	Heart failure	23199	837.101	483	9.6345	684	933.435	577	2.36442	69	1084.94	819	139	3.50057
E11-E14	Type 2 diabetes mellitus	H36	Retinal disorders in diseases classified elsewhere	H28	Cataract and other disorders of lens in diseases classified elsewhere	I79	Disorders of arteries, arterioles and capillaries in diseases classified elsewhere	23199	543.051	222	9.6345	502	948.795	672	4.76303	34	957.205	623	69	3.50056
E11-E14	Type 2 diabetes mellitus	H36	Retinal disorders in diseases classified elsewhere	H28	Cataract and other disorders of lens in diseases classified elsewhere	L28	Lichen simplex chronicus and prurigo	23199	695.417	322	9.6345	502	944.333	684	4.76303	34	1244.44	1070	69	3.50056
E11-E14	Type 2 diabetes mellitus	E87	Other disorders of fluid, electrolyte and acid-base balance	T82	Complications of cardiac and vascular prosthetic devices, implants and grafts	J18	Pneumonia, organism unspecified	18861	1390.92	1325	4.52442	248	675.714	615	7.64615	45	665.816	440	91	3.49805
E11-E14	Type 2 diabetes mellitus	E10	Insulin-dependent diabetes mellitus	G59	Mononeuropathy in diseases classified elsewhere	L25	Unspecified contact dermatitis	13112	687.739	546	20.0993	584	1006.87	846.5	1.7902	43	1105.76	786.5	87	3.4956
E11-E14	Type 2 diabetes mellitus	H36	Retinal disorders in diseases classified elsewhere	H34	Retinal vascular occlusions	N18	Chronic kidney disease	23199	912.116	700	9.6345	684	859.275	511	2.36442	68	988.957	606	137	3.49427
E11-E14	Type 2 diabetes mellitus	H36	Retinal disorders in diseases classified elsewhere	H28	Cataract and other disorders of lens in diseases classified elsewhere	K85	Acute pancreatitis	23199	731.886	672	9.6345	502	767.514	691	4.76303	33	1441.83	1035	67	3.48779
E11-E14	Type 2 diabetes mellitus	H36	Retinal disorders in diseases classified elsewhere	H28	Cataract and other disorders of lens in diseases classified elsewhere	J34	Other disorders of nose and nasal sinuses	23199	932.618	655.5	9.6345	502	832.882	692.5	4.76303	33	956.412	814.5	67	3.48779
E11-E14	Type 2 diabetes mellitus	H36	Retinal disorders in diseases classified elsewhere	H28	Cataract and other disorders of lens in diseases classified elsewhere	K75	Other inflammatory liver diseases	23199	928.543	559	9.6345	502	758.571	522	4.76303	33	823.114	634	67	3.48779
E11-E14	Type 2 diabetes mellitus	H36	Retinal disorders in diseases classified elsewhere	H33	Retinal detachments and breaks	L08	Other local infections of skin and subcutaneous tissue	23199	924.754	679	9.6345	615	774.138	359	2.409	65	1225.37	929	131	3.48294
E11-E14	Type 2 diabetes mellitus	E10	Insulin-dependent diabetes mellitus	E16	Other disorders of pancreatic internal secretion	H90	Conductive and sensorineural hearing loss	13112	639.381	355.5	20.0993	1016	1232.57	956.5	2.01487	37	748.667	534	75	3.48249
E11-E14	Type 2 diabetes mellitus	H36	Retinal disorders in diseases classified elsewhere	H34	Retinal vascular occlusions	L24	Irritant contact dermatitis	23199	815.632	453	9.6345	684	760.574	437.5	2.36442	66	929.632	750.5	133	3.48141
E11-E14	Type 2 diabetes mellitus	N18	Chronic kidney disease	E20	Hypoparathyroidism	E83	Disorders of mineral metabolism	5276	1141.95	980	7.84617	202	510.732	339	5.54795	34	599	409	69	3.47764
E11-E14	Type 2 diabetes mellitus	G63	Polyneuropathy in diseases classified elsewhere	L97	Ulcer of lower limb, NEC	K58	Irritable bowel syndrome	17611	941.147	757	11.4187	180	1080.09	927.5	3.8	34	848.176	619.5	69	3.47625
E11-E14	Type 2 diabetes mellitus	E10	Insulin-dependent diabetes mellitus	E21	Hyperparathyroidism and other disorders of parathyroid gland	L29	Pruritus	13112	1069.85	464	20.0993	225	1204.03	1066	2.22167	33	674.879	403	67	3.47594
E11-E14	Type 2 diabetes mellitus	N18	Chronic kidney disease	E20	Hypoparathyroidism	I70	Atherosclerosis	5276	1354.11	1127.5	7.84617	202	614.474	478	5.54795	33	783.789	645.5	67	3.46486
E11-E14	Type 2 diabetes mellitus	N18	Chronic kidney disease	E20	Hypoparathyroidism	G47	Sleep disorders	5276	1138.21	1008	7.84617	202	769.053	478.5	5.54795	33	821.868	604	67	3.46486
E11-E14	Type 2 diabetes mellitus	G63	Polyneuropathy in diseases classified elsewhere	L97	Ulcer of lower limb, NEC	I20	Angina pectoris	17611	956.061	685	11.4187	180	831.273	745	3.8	33	932.909	868	67	3.46347
E11-E14	Type 2 diabetes mellitus	G63	Polyneuropathy in diseases classified elsewhere	L97	Ulcer of lower limb, NEC	M25	Other joint disorders, NEC	17611	1040.59	807	11.4187	180	1078.29	909	3.8	33	799.147	454.5	67	3.46347
E11-E14	Type 2 diabetes mellitus	N18	Chronic kidney disease	E21	Hyperparathyroidism and other disorders of parathyroid gland	J18	Pneumonia, organism unspecified	5276	1233.53	1030.5	7.84617	355	993.583	670	10.0141	55	689.383	579.5	37	3.46347
E11-E14	Type 2 diabetes mellitus	E10	Insulin-dependent diabetes mellitus	E21	Hyperparathyroidism and other disorders of parathyroid gland	J18	Pneumonia, organism unspecified	13112	1099.19	784	20.0993	225	1270.03	1018.5	2.22167	32	749.062	595.5	65	3.46277
E11-E14	Type 2 diabetes mellitus	H36	Retinal disorders in diseases classified elsewhere	H33	Retinal detachments and breaks	S63	Dislocation, sprain and strain of joints and ligaments at wrist and hand level	23199	817.603	657	9.6345	615	558.27	366	2.409	62	1440.06	1265	125	3.46258
E11-E14	Type 2 diabetes mellitus	H36	Retinal disorders in diseases classified elsewhere	H28	Cataract and other disorders of lens in diseases classified elsewhere	B18	Chronic viral hepatitis	23199	512.452	365	9.6345	502	738.806	643	4.76303	31	1203.39	905	63	3.46105
E11-E14	Type 2 diabetes mellitus	H36	Retinal disorders in diseases classified elsewhere	H28	Cataract and other disorders of lens in diseases classified elsewhere	J90	Pleural effusion, NEC	23199	571	434	9.6345	502	813.364	730	4.76303	31	1241.21	1124	63	3.46105
E11-E14	Type 2 diabetes mellitus	H36	Retinal disorders in diseases classified elsewhere	H28	Cataract and other disorders of lens in diseases classified elsewhere	I15	Secondary hypertension	23199	799.969	591.5	9.6345	502	1070.5	775	4.76303	31	1001.62	803	63	3.46105
E11-E14	Type 2 diabetes mellitus	H36	Retinal disorders in diseases classified elsewhere	H34	Retinal vascular occlusions	M10	Gout	23199	890.812	600	9.6345	684	837.266	521.5	2.36442	62	1274.36	1017.5	125	3.45446
E11-E14	Type 2 diabetes mellitus	N18	Chronic kidney disease	E20	Hypoparathyroidism	J20	Acute bronchitis	5276	1021.78	861	7.84617	202	459.838	304	5.54795	32	757.649	370	65	3.4517
E11-E14	Type 2 diabetes mellitus	E04	Other nontoxic goitre	C73	Malignant neoplasm of thyroid gland	E20	Hypoparathyroidism	12481	1440.41	1123	1.75585	755	166.083	28	8.25683	97	229.688	67	195	3.45133
E11-E14	Type 2 diabetes mellitus	G63	Polyneuropathy in diseases classified elsewhere	L97	Ulcer of lower limb, NEC	G47	Sleep disorders	17611	905.5	654	11.4187	180	1201.72	781.5	3.8	32	949.062	786.5	65	3.45031
E11-E14	Type 2 diabetes mellitus	E10	Insulin-dependent diabetes mellitus	E21	Hyperparathyroidism and other disorders of parathyroid gland	E83	Disorders of mineral metabolism	13112	1120.19	711	20.0993	225	1442.52	1100	2.22167	31	404.581	178	63	3.4492
E11-E14	Type 2 diabetes mellitus	E87	Other disorders of fluid, electrolyte and acid-base balance	T82	Complications of cardiac and vascular prosthetic devices, implants and grafts	L29	Pruritus	18861	1149.33	808.5	4.52442	248	527.857	379	7.64615	40	813.19	548.5	81	3.44749
E11-E14	Type 2 diabetes mellitus	H36	Retinal disorders in diseases classified elsewhere	H28	Cataract and other disorders of lens in diseases classified elsewhere	T81	Complications of procedures, NEC	23199	633.967	380.5	9.6345	502	573.233	140	4.76303	30	1457.77	1197	61	3.44704
E11-E14	Type 2 diabetes mellitus	H36	Retinal disorders in diseases classified elsewhere	H28	Cataract and other disorders of lens in diseases classified elsewhere	S20	Superficial injury of thorax	23199	725.438	435.5	9.6345	502	715.031	558	4.76303	30	1141.59	1091.5	61	3.44704
E11-E14	Type 2 diabetes mellitus	H36	Retinal disorders in diseases classified elsewhere	H33	Retinal detachments and breaks	J42	Unspecified chronic bronchitis	23199	582.288	356	9.6345	615	547.593	348	2.409	59	1470.34	1350	119	3.44121
E11-E14	Type 2 diabetes mellitus	H36	Retinal disorders in diseases classified elsewhere	N18	Chronic kidney disease	E20	Hypoparathyroidism	23199	820.284	553	9.6345	1333	1061.83	712	1.79838	79	679.617	587	159	3.44011
E11-E14	Type 2 diabetes mellitus	G63	Polyneuropathy in diseases classified elsewhere	T82	Complications of cardiac and vascular prosthetic devices, implants and grafts	L03	Cellulitis	17611	768.1	685.5	11.4187	167	1125.43	1029.5	3.94118	30	762.633	577.5	61	3.43857
E11-E14	Type 2 diabetes mellitus	N18	Chronic kidney disease	E20	Hypoparathyroidism	E07	Other disorders of thyroid	5276	1277.79	838.5	7.84617	202	544.079	302	5.54795	31	906.711	657	63	3.43813
E11-E14	Type 2 diabetes mellitus	N18	Chronic kidney disease	E20	Hypoparathyroidism	K52	Other noninfective gastroenteritis and colitis	5276	941.486	730	7.84617	202	611.514	422	5.54795	31	946.297	741	63	3.43813
E11-E14	Type 2 diabetes mellitus	G63	Polyneuropathy in diseases classified elsewhere	L97	Ulcer of lower limb, NEC	I63	Cerebral infarction	17611	704.594	508.5	11.4187	180	844.938	557.5	3.8	31	848.406	705	63	3.43674
E11-E14	Type 2 diabetes mellitus	G63	Polyneuropathy in diseases classified elsewhere	L97	Ulcer of lower limb, NEC	A09	Other gastroenteritis and colitis of infectious and unspecified origin	17611	1171.65	903	11.4187	180	969.097	774	3.8	31	839.581	603	63	3.43674
E11-E14	Type 2 diabetes mellitus	G63	Polyneuropathy in diseases classified elsewhere	L97	Ulcer of lower limb, NEC	I73	Other peripheral vascular diseases	17611	828.903	541	11.4187	180	877.452	525	3.8	31	853.097	587	63	3.43674
E11-E14	Type 2 diabetes mellitus	E10	Insulin-dependent diabetes mellitus	E21	Hyperparathyroidism and other disorders of parathyroid gland	K92	Other diseases of digestive system	13112	914.033	691.5	20.0993	225	1580.97	1427	2.22167	30	661.533	617.5	61	3.43519
E11-E14	Type 2 diabetes mellitus	E10	Insulin-dependent diabetes mellitus	E21	Hyperparathyroidism and other disorders of parathyroid gland	M25	Other joint disorders, NEC	13112	1020.26	641	20.0993	225	1300.77	1434	2.22167	30	900.065	713	61	3.43519
E11-E14	Type 2 diabetes mellitus	E10	Insulin-dependent diabetes mellitus	E16	Other disorders of pancreatic internal secretion	D69	Purpura and other hemorrhagic conditions	13112	927.371	620	20.0993	1016	875.943	497	2.01487	33	744.543	563	67	3.4335
E11-E14	Type 2 diabetes mellitus	H36	Retinal disorders in diseases classified elsewhere	H28	Cataract and other disorders of lens in diseases classified elsewhere	T15	Foreign body on external eye	23199	816.633	491.5	9.6345	502	1211.1	1095	4.76303	29	1028.93	973.5	59	3.43256
E11-E14	Type 2 diabetes mellitus	H36	Retinal disorders in diseases classified elsewhere	H28	Cataract and other disorders of lens in diseases classified elsewhere	E21	Hyperparathyroidism and other disorders of parathyroid gland	23199	600.906	370	9.6345	502	1016.94	920	4.76303	29	1309.56	749.5	59	3.43256
E11-E14	Type 2 diabetes mellitus	H36	Retinal disorders in diseases classified elsewhere	H28	Cataract and other disorders of lens in diseases classified elsewhere	K56	Paralytic ileus and intestinal obstruction without hernia	23199	782.323	667	9.6345	502	685.355	544	4.76303	29	1213.29	951	59	3.43256
E11-E14	Type 2 diabetes mellitus	H36	Retinal disorders in diseases classified elsewhere	H28	Cataract and other disorders of lens in diseases classified elsewhere	S90	Superficial injury of ankle and foot	23199	551.032	307	9.6345	502	877.677	587	4.76303	29	1139	1268	59	3.43256
E11-E14	Type 2 diabetes mellitus	E87	Other disorders of fluid, electrolyte and acid-base balance	T82	Complications of cardiac and vascular prosthetic devices, implants and grafts	D63	Anemia in chronic diseases classified elsewhere	18861	1454.95	1193	4.52442	248	564.872	422	7.64615	38	624.333	284	77	3.4255
E11-E14	Type 2 diabetes mellitus	E87	Other disorders of fluid, electrolyte and acid-base balance	T82	Complications of cardiac and vascular prosthetic devices, implants and grafts	E21	Hyperparathyroidism and other disorders of parathyroid gland	18861	1266.2	1125.5	4.52442	248	576.225	355	7.64615	38	860.475	573	77	3.4255
E11-E14	Type 2 diabetes mellitus	N18	Chronic kidney disease	E20	Hypoparathyroidism	M25	Other joint disorders, NEC	5276	1258.57	1097	7.84617	202	869.829	550	5.54795	30	793.229	546	61	3.42412
E11-E14	Type 2 diabetes mellitus	H36	Retinal disorders in diseases classified elsewhere	E16	Other disorders of pancreatic internal secretion	E83	Disorders of mineral metabolism	23199	793.395	393.5	9.6345	1222	1104.01	916	1.6075	85	861.791	535.5	171	3.42298
E11-E14	Type 2 diabetes mellitus	E10	Insulin-dependent diabetes mellitus	E21	Hyperparathyroidism and other disorders of parathyroid gland	L03	Cellulitis	13112	1033.48	808	20.0993	225	1316.21	1153	2.22167	29	880	546	59	3.42071
E11-E14	Type 2 diabetes mellitus	E10	Insulin-dependent diabetes mellitus	E21	Hyperparathyroidism and other disorders of parathyroid gland	L30	Neurotic excoriation(L98.1)	13112	1215.52	1101	20.0993	225	1439.9	1177	2.22167	29	588.483	385	59	3.42071
E11-E14	Type 2 diabetes mellitus	E10	Insulin-dependent diabetes mellitus	E21	Hyperparathyroidism and other disorders of parathyroid gland	G47	Sleep disorders	13112	997.897	641	20.0993	225	1357	1199	2.22167	29	754.31	449	59	3.42071
E11-E14	Type 2 diabetes mellitus	E10	Insulin-dependent diabetes mellitus	E16	Other disorders of pancreatic internal secretion	I82	Other venous embolism and thrombosis	13112	1060.15	931	20.0993	1016	1069.52	995	2.01487	32	787.152	631	65	3.42034
E11-E14	Type 2 diabetes mellitus	N08	Glomerular disorders in diseases classified elsewhere	I12	Hypertensive renal disease	L89	Decubitus ulcer and pressure area	5164	996.405	738.5	17.587	254	900.071	632.5	1.92075	38	918.19	584.5	77	3.41516
E11-E14	Type 2 diabetes mellitus	N08	Glomerular disorders in diseases classified elsewhere	I12	Hypertensive renal disease	B35	Dermatophytosis	5164	852.561	721	17.587	254	668.61	457	1.92075	38	1255.22	883	77	3.41516
E11-E14	Type 2 diabetes mellitus	N08	Glomerular disorders in diseases classified elsewhere	I12	Hypertensive renal disease	L30	Neurotic excoriation(L98.1)	5164	1018.93	695	17.587	254	772.804	550	1.92075	38	998.413	890.5	77	3.41516
E11-E14	Type 2 diabetes mellitus	N08	Glomerular disorders in diseases classified elsewhere	I12	Hypertensive renal disease	M81	Osteoporosis without pathological fracture	5164	847.098	561	17.587	254	759.78	394	1.92075	38	1017.68	795	77	3.41516
E11-E14	Type 2 diabetes mellitus	E87	Other disorders of fluid, electrolyte and acid-base balance	T82	Complications of cardiac and vascular prosthetic devices, implants and grafts	F32	Depressive episode	18861	1176.25	1040	4.52442	248	490.325	221.5	7.64615	37	880.95	647	75	3.41407
E11-E14	Type 2 diabetes mellitus	N18	Chronic kidney disease	E21	Hyperparathyroidism and other disorders of parathyroid gland	D63	Anemia in chronic diseases classified elsewhere	5276	1299.66	834	7.84617	355	648	423	10.0141	49	593.254	432	33	3.41378
E11-E14	Type 2 diabetes mellitus	H36	Retinal disorders in diseases classified elsewhere	H28	Cataract and other disorders of lens in diseases classified elsewhere	E78	Disorders of lipoprotein metabolism and other lipidemias	23199	629.73	346	9.6345	502	589.708	320	4.76303	84	803.371	531	56.3333	3.41248
E11-E14	Type 2 diabetes mellitus	H36	Retinal disorders in diseases classified elsewhere	I79	Disorders of arteries, arterioles and capillaries in diseases classified elsewhere	I84	Hemorrhoids	23199	733.44	537	9.6345	1200	1143.47	960	1.7985	74	971.787	659	149	3.41193
E11-E14	Type 2 diabetes mellitus	H36	Retinal disorders in diseases classified elsewhere	H34	Retinal vascular occlusions	K63	Other diseases of intestine	23199	969.322	589	9.6345	684	850.644	480	2.36442	56	1243.41	913	113	3.41063
E11-E14	Type 2 diabetes mellitus	G63	Polyneuropathy in diseases classified elsewhere	L97	Ulcer of lower limb, NEC	K30	Dyspepsia	17611	773.345	445	11.4187	180	982.138	915	3.8	29	638.793	330	59	3.40825
E11-E14	Type 2 diabetes mellitus	G63	Polyneuropathy in diseases classified elsewhere	L97	Ulcer of lower limb, NEC	L30	Neurotic excoriation(L98.1)	17611	867.1	558	11.4187	180	1073.2	1042.5	3.8	29	656.667	431	59	3.40825
E11-E14	Type 2 diabetes mellitus	H36	Retinal disorders in diseases classified elsewhere	E21	Hyperparathyroidism and other disorders of parathyroid gland	J18	Pneumonia, organism unspecified	23199	1015.05	441	9.6345	336	1464.22	1297	2.20656	59	621.136	543	119	3.40309
E11-E14	Type 2 diabetes mellitus	E87	Other disorders of fluid, electrolyte and acid-base balance	T82	Complications of cardiac and vascular prosthetic devices, implants and grafts	K21	Gastro-oesophageal reflux disease	18861	1207.67	1018	4.52442	248	717.075	581	7.64615	36	808.85	552.5	73	3.40233
E11-E14	Type 2 diabetes mellitus	E87	Other disorders of fluid, electrolyte and acid-base balance	T82	Complications of cardiac and vascular prosthetic devices, implants and grafts	I95	Hypotension	18861	1317.97	1198	4.52442	248	812.158	555.5	7.64615	36	773.737	665	73	3.40233
E11-E14	Type 2 diabetes mellitus	S52	Fracture of forearm	T92	Sequelae of injuries of upper limb	K21	Gastro-oesophageal reflux disease	5925	944.315	678.5	1.74794	226	143.759	60	15.6207	45	1357.76	1252.5	91	3.39527
E11-E14	Type 2 diabetes mellitus	E10	Insulin-dependent diabetes mellitus	G59	Mononeuropathy in diseases classified elsewhere	H35	Other retinal disorders	13112	863.472	589.5	20.0993	584	1055.19	874.5	1.7902	103	935.935	790	69	3.39493
E11-E14	Type 2 diabetes mellitus	E10	Insulin-dependent diabetes mellitus	E16	Other disorders of pancreatic internal secretion	L60	Nail disorders	13112	723.879	567	20.0993	1016	1333.55	1150	2.01487	30	887.212	461	61	3.39276
E11-E14	Type 2 diabetes mellitus	H36	Retinal disorders in diseases classified elsewhere	E16	Other disorders of pancreatic internal secretion	N17	Acute renal failure	23199	805.965	587	9.6345	1222	1320.89	1207	1.6075	79	796.953	720	159	3.39138
E11-E14	Type 2 diabetes mellitus	K74	Fibrosis and cirrhosis of liver	I85	Esophageal varices	I98	Other disorders of circulatory system in diseases classified elsewhere	4371	757.2	487	3.13313	323	660.055	408	25.88	45	891.509	640	30.3333	3.39086
E11-E14	Type 2 diabetes mellitus	E04	Other nontoxic goitre	C73	Malignant neoplasm of thyroid gland	H16	Keratitis	12481	1236.27	1028.5	1.75585	755	199.402	53	8.25683	84	851.663	578.5	169	3.38919
E11-E14	Type 2 diabetes mellitus	H36	Retinal disorders in diseases classified elsewhere	H34	Retinal vascular occlusions	M06	Other rheumatoid arthritis	23199	881.593	529	9.6345	684	943.296	731	2.36442	53	851.889	623	107	3.38694
E11-E14	Type 2 diabetes mellitus	H36	Retinal disorders in diseases classified elsewhere	H33	Retinal detachments and breaks	J21	Acute bronchiolitis	23199	788.717	565	9.6345	615	736.66	529	2.409	52	1455.72	1430	105	3.38686
E11-E14	Type 2 diabetes mellitus	H36	Retinal disorders in diseases classified elsewhere	H33	Retinal detachments and breaks	K92	Other diseases of digestive system	23199	701.849	496	9.6345	615	680.585	532	2.409	52	1418	1446	105	3.38686
E11-E14	Type 2 diabetes mellitus	E04	Other nontoxic goitre	C73	Malignant neoplasm of thyroid gland	E78	Disorders of lipoprotein metabolism and other lipidemias	12481	1175.6	857.5	1.75585	755	177.704	33.5	8.25683	83	631.102	405	167	3.38402
E11-E14	Type 2 diabetes mellitus	E10	Insulin-dependent diabetes mellitus	G59	Mononeuropathy in diseases classified elsewhere	J34	Other disorders of nose and nasal sinuses	13112	668.806	524	20.0993	584	1222.94	967	1.7902	33	939.944	873.5	67	3.38216
E11-E14	Type 2 diabetes mellitus	E10	Insulin-dependent diabetes mellitus	G59	Mononeuropathy in diseases classified elsewhere	K71	Toxic liver disease	13112	770.114	471	20.0993	584	1261.54	856	1.7902	33	890.429	756	67	3.38216
E11-E14	Type 2 diabetes mellitus	E04	Other nontoxic goitre	C73	Malignant neoplasm of thyroid gland	H52	Disorders of refraction and accommodation	12481	1202.09	933.5	1.75585	755	176.848	49	8.25683	82	888.87	654.5	165	3.37878
E11-E14	Type 2 diabetes mellitus	H36	Retinal disorders in diseases classified elsewhere	H34	Retinal vascular occlusions	J32	Chronic sinusitis	23199	861.618	745	9.6345	684	664.782	290	2.36442	52	1010.93	725	105	3.37874
E11-E14	Type 2 diabetes mellitus	E87	Other disorders of fluid, electrolyte and acid-base balance	T82	Complications of cardiac and vascular prosthetic devices, implants and grafts	J40	Bronchitis, not specified as acute or chronic	18861	1149.33	1032.5	4.52442	248	708.639	480	7.64615	34	758.611	497.5	69	3.37785
E11-E14	Type 2 diabetes mellitus	E87	Other disorders of fluid, electrolyte and acid-base balance	T82	Complications of cardiac and vascular prosthetic devices, implants and grafts	L03	Cellulitis	18861	986.457	664	4.52442	248	939.514	645	7.64615	34	746.4	579	69	3.37785
E11-E14	Type 2 diabetes mellitus	E87	Other disorders of fluid, electrolyte and acid-base balance	T82	Complications of cardiac and vascular prosthetic devices, implants and grafts	E07	Other disorders of thyroid	18861	1113.49	725	4.52442	248	744.541	650	7.64615	34	979.784	790	69	3.37785
E11-E14	Type 2 diabetes mellitus	H36	Retinal disorders in diseases classified elsewhere	H53	Visual disturbances	D64	Other anemias	23199	830	637	9.6345	835	954.022	685	1.43188	86	991.506	710	173	3.37778
E11-E14	Type 2 diabetes mellitus	G63	Polyneuropathy in diseases classified elsewhere	D63	Anemia in chronic diseases classified elsewhere	K58	Irritable bowel syndrome	17611	918.9	635.5	11.4187	649	897.243	762.5	1.57074	66	782.943	489.5	133	3.37757
E11-E14	Type 2 diabetes mellitus	G63	Polyneuropathy in diseases classified elsewhere	M86	Osteomyelitis	K21	Gastro-oesophageal reflux disease	17611	1090.14	952	11.4187	205	1051.98	829.5	2.10769	49	793.04	625	99	3.37706
E11-E14	Type 2 diabetes mellitus	H36	Retinal disorders in diseases classified elsewhere	H28	Cataract and other disorders of lens in diseases classified elsewhere	K59	Other functional intestinal disorders	23199	717.044	522.5	9.6345	502	705.632	528	4.76303	129	1081.18	907	51.8	3.37604
E11-E14	Type 2 diabetes mellitus	N18	Chronic kidney disease	N25	Disorders resulting from impaired renal tubular function	J18	Pneumonia, organism unspecified	5276	1170.96	1045	7.84617	239	648.438	396	11.1395	40	868.625	630.5	27	3.37289
E11-E14	Type 2 diabetes mellitus	H36	Retinal disorders in diseases classified elsewhere	H34	Retinal vascular occlusions	K31	Other diseases of stomach and duodenum	23199	673.038	425	9.6345	684	773.774	460	2.36442	51	1056.57	765	103	3.37039
E11-E14	Type 2 diabetes mellitus	H36	Retinal disorders in diseases classified elsewhere	H33	Retinal detachments and breaks	L28	Lichen simplex chronicus and prurigo	23199	601.82	367	9.6345	615	557.24	243.5	2.409	50	1227.1	991	101	3.36999
E11-E14	Type 2 diabetes mellitus	N08	Glomerular disorders in diseases classified elsewhere	I15	Secondary hypertension	H16	Keratitis	5164	880.22	644	17.587	256	647.829	640	2.09388	31	1250.22	993	63	3.36548
E11-E14	Type 2 diabetes mellitus	E87	Other disorders of fluid, electrolyte and acid-base balance	T82	Complications of cardiac and vascular prosthetic devices, implants and grafts	I20	Angina pectoris	18861	1023.18	425	4.52442	248	505.029	279.5	7.64615	33	683.441	259.5	67	3.36508
E11-E14	Type 2 diabetes mellitus	E87	Other disorders of fluid, electrolyte and acid-base balance	T82	Complications of cardiac and vascular prosthetic devices, implants and grafts	M25	Other joint disorders, NEC	18861	1185.29	1193	4.52442	248	779.8	600	7.64615	33	818.8	640	67	3.36508
E11-E14	Type 2 diabetes mellitus	H36	Retinal disorders in diseases classified elsewhere	E16	Other disorders of pancreatic internal secretion	L25	Unspecified contact dermatitis	23199	688.481	580	9.6345	1222	1225.14	1060	1.6075	74	816.556	555	149	3.36317
E11-E14	Type 2 diabetes mellitus	E04	Other nontoxic goitre	C73	Malignant neoplasm of thyroid gland	C77	Secondary and unspecified malignant neoplasm of lymph nodes	12481	1438.55	1150	1.75585	755	244.944	40	8.25683	79	205.674	50	159	3.3627
E11-E14	Type 2 diabetes mellitus	H36	Retinal disorders in diseases classified elsewhere	H34	Retinal vascular occlusions	H11	Other disorders of conjunctiva	23199	842.604	408	9.6345	684	857.925	502	2.36442	50	848.415	536	101	3.36188
E11-E14	Type 2 diabetes mellitus	H36	Retinal disorders in diseases classified elsewhere	H34	Retinal vascular occlusions	M15	Polyarthrosis	23199	986.151	676	9.6345	684	728.774	420	2.36442	50	871.302	576	101	3.36188
E11-E14	Type 2 diabetes mellitus	H36	Retinal disorders in diseases classified elsewhere	H33	Retinal detachments and breaks	G56	Mononeuropathies of upper limb	23199	741.72	593	9.6345	615	555.88	419	2.409	49	1164.02	966.5	99	3.3613
E11-E14	Type 2 diabetes mellitus	G63	Polyneuropathy in diseases classified elsewhere	I79	Disorders of arteries, arterioles and capillaries in diseases classified elsewhere	H53	Visual disturbances	17611	1021.78	857	11.4187	1125	866.133	530	2.2946	43	1109.69	739	87	3.35784
E11-E14	Type 2 diabetes mellitus	N18	Chronic kidney disease	E83	Disorders of mineral metabolism	M10	Gout	5276	1306.48	1139	7.84617	578	688.043	471	2.76134	52	825.768	508	105	3.35697
E11-E14	Type 2 diabetes mellitus	S52	Fracture of forearm	T92	Sequelae of injuries of upper limb	K76	Other diseases of liver	5925	859.755	730	1.74794	226	103.388	56	15.6207	41	1209.9	1000	83	3.35531
E11-E14	Type 2 diabetes mellitus	S52	Fracture of forearm	T92	Sequelae of injuries of upper limb	L29	Pruritus	5925	1186.11	1037	1.74794	226	266.733	67	15.6207	41	1075.82	1039	83	3.35531
E11-E14	Type 2 diabetes mellitus	N08	Glomerular disorders in diseases classified elsewhere	I12	Hypertensive renal disease	F51	Nonorganic sleep disorders	5164	1052.31	734	17.587	254	756.714	497	1.92075	33	861.771	596	67	3.35474
E11-E14	Type 2 diabetes mellitus	H36	Retinal disorders in diseases classified elsewhere	H33	Retinal detachments and breaks	L85	Other epidermal thickening	23199	777.146	672	9.6345	615	653.958	380.5	2.409	48	1354.92	1200	97	3.35244
E11-E14	Type 2 diabetes mellitus	E87	Other disorders of fluid, electrolyte and acid-base balance	T82	Complications of cardiac and vascular prosthetic devices, implants and grafts	I50	Heart failure	18861	1243.11	725	4.52442	248	624.057	365	7.64615	32	732.229	440	65	3.35192
E11-E14	Type 2 diabetes mellitus	E87	Other disorders of fluid, electrolyte and acid-base balance	T82	Complications of cardiac and vascular prosthetic devices, implants and grafts	K92	Other diseases of digestive system	18861	1358.03	1187	4.52442	248	793.094	634	7.64615	32	779.156	510	65	3.35192
E11-E14	Type 2 diabetes mellitus	N08	Glomerular disorders in diseases classified elsewhere	D63	Anemia in chronic diseases classified elsewhere	I50	Heart failure	5164	1097.18	931	17.587	275	1093.79	739.5	2.09506	30	786.941	524.5	61	3.35172
E11-E14	Type 2 diabetes mellitus	E04	Other nontoxic goitre	C73	Malignant neoplasm of thyroid gland	K52	Other noninfective gastroenteritis and colitis	12481	1197.9	983	1.75585	755	162.976	40	8.25683	77	696.5	586.5	155	3.35163
E11-E14	Type 2 diabetes mellitus	N08	Glomerular disorders in diseases classified elsewhere	I15	Secondary hypertension	K52	Other noninfective gastroenteritis and colitis	5164	730.556	509.5	17.587	256	572.167	285	2.09388	30	949.667	673.5	61	3.35147
E11-E14	Type 2 diabetes mellitus	N18	Chronic kidney disease	N25	Disorders resulting from impaired renal tubular function	M25	Other joint disorders, NEC	5276	1059.73	945	7.84617	239	699.067	502	11.1395	38	1049.53	845	25.6667	3.35089
E11-E14	Type 2 diabetes mellitus	H36	Retinal disorders in diseases classified elsewhere	G59	Mononeuropathy in diseases classified elsewhere	K75	Other inflammatory liver diseases	23199	860.797	686	9.6345	765	1065.29	834	1.66957	69	987.029	737	139	3.34945
E11-E14	Type 2 diabetes mellitus	H36	Retinal disorders in diseases classified elsewhere	H33	Retinal detachments and breaks	D50	Iron deficiency anemia	23199	824.076	587	9.6345	615	526.952	281	2.409	144	1145.27	985	96.3333	3.34944
E11-E14	Type 2 diabetes mellitus	H36	Retinal disorders in diseases classified elsewhere	I79	Disorders of arteries, arterioles and capillaries in diseases classified elsewhere	S81	Open wound of lower leg	23199	841.154	773	9.6345	1200	928.862	735	1.7985	64	1062.32	879	129	3.34933
E11-E14	Type 2 diabetes mellitus	G63	Polyneuropathy in diseases classified elsewhere	I79	Disorders of arteries, arterioles and capillaries in diseases classified elsewhere	N95	Menopausal and other perimenopausal disorders	17611	755.822	591	11.4187	1125	600.533	390	2.2946	42	1080.6	887	85	3.34774
E11-E14	Type 2 diabetes mellitus	N18	Chronic kidney disease	E21	Hyperparathyroidism and other disorders of parathyroid gland	K21	Gastro-oesophageal reflux disease	5276	1080.5	699	7.84617	355	774.593	532	10.0141	42	787.648	612.5	28.3333	3.34757
E11-E14	Type 2 diabetes mellitus	H36	Retinal disorders in diseases classified elsewhere	H34	Retinal vascular occlusions	I21	Acute myocardial infarction	23199	899.479	605.5	9.6345	684	684.729	483	2.36442	48	1191.5	904	97	3.34433
E11-E14	Type 2 diabetes mellitus	H36	Retinal disorders in diseases classified elsewhere	H33	Retinal detachments and breaks	H00	Hordeolum and chalazion	23199	842.083	647	9.6345	615	657.729	418	2.409	47	1213.46	1191	95	3.34339
E11-E14	Type 2 diabetes mellitus	N08	Glomerular disorders in diseases classified elsewhere	I12	Hypertensive renal disease	K76	Other diseases of liver	5164	728.951	541	17.587	254	568.341	284	1.92075	32	706.122	457	65	3.34158
E11-E14	Type 2 diabetes mellitus	E10	Insulin-dependent diabetes mellitus	G59	Mononeuropathy in diseases classified elsewhere	B18	Chronic viral hepatitis	13112	862.909	531	20.0993	584	972.909	695	1.7902	30	812.333	479	61	3.34141
E11-E14	Type 2 diabetes mellitus	E10	Insulin-dependent diabetes mellitus	G59	Mononeuropathy in diseases classified elsewhere	F03	Unspecified dementia	13112	691.567	444	20.0993	584	1188.13	1126	1.7902	30	1302.83	1179.5	61	3.34141
E11-E14	Type 2 diabetes mellitus	E87	Other disorders of fluid, electrolyte and acid-base balance	T82	Complications of cardiac and vascular prosthetic devices, implants and grafts	M54	Dorsalgia	18861	718.588	514.5	4.52442	248	676.941	527	7.64615	31	1144.59	781	63	3.33835
E11-E14	Type 2 diabetes mellitus	E87	Other disorders of fluid, electrolyte and acid-base balance	T82	Complications of cardiac and vascular prosthetic devices, implants and grafts	E16	Other disorders of pancreatic internal secretion	18861	1341	1274	4.52442	248	733.029	508	7.64615	31	918.853	709.5	63	3.33835
E11-E14	Type 2 diabetes mellitus	G63	Polyneuropathy in diseases classified elsewhere	D63	Anemia in chronic diseases classified elsewhere	E16	Other disorders of pancreatic internal secretion	17611	986.871	897	11.4187	649	1149.68	952	1.57074	60	693.387	465.5	121	3.3365
E11-E14	Type 2 diabetes mellitus	G63	Polyneuropathy in diseases classified elsewhere	E16	Other disorders of pancreatic internal secretion	G31	Other degenerative diseases of nervous system NEC	17611	1164.4	875	11.4187	1082	1035.84	803	1.77605	53	877.982	705	107	3.33645
E11-E14	Type 2 diabetes mellitus	H36	Retinal disorders in diseases classified elsewhere	H34	Retinal vascular occlusions	J21	Acute bronchiolitis	23199	694.872	364	9.6345	684	966.213	840	2.36442	47	1020.94	743	95	3.33528
E11-E14	Type 2 diabetes mellitus	E04	Other nontoxic goitre	C73	Malignant neoplasm of thyroid gland	H35	Other retinal disorders	12481	1199.19	972	1.75585	755	340.725	90.5	8.25683	74	877.337	751	149	3.33449
E11-E14	Type 2 diabetes mellitus	H36	Retinal disorders in diseases classified elsewhere	H33	Retinal detachments and breaks	L89	Decubitus ulcer and pressure area	23199	603.809	408	9.6345	615	725.447	527	2.409	46	1219.91	1101	93	3.33415
E11-E14	Type 2 diabetes mellitus	S52	Fracture of forearm	T92	Sequelae of injuries of upper limb	H04	Disorders of lacrimal system	5925	987.545	842.5	1.74794	226	157.727	59	15.6207	39	1130.66	1019.5	79	3.33386
E11-E14	Type 2 diabetes mellitus	H36	Retinal disorders in diseases classified elsewhere	H28	Cataract and other disorders of lens in diseases classified elsewhere	E10	Insulin-dependent diabetes mellitus	23199	672.908	445	9.6345	502	657.75	471	4.76303	70	960.882	800	47	3.33381
E11-E14	Type 2 diabetes mellitus	H36	Retinal disorders in diseases classified elsewhere	H28	Cataract and other disorders of lens in diseases classified elsewhere	J18	Pneumonia, organism unspecified	23199	753.577	588	9.6345	502	751.958	569	4.76303	70	1206.55	1190	47	3.33381
E11-E14	Type 2 diabetes mellitus	H36	Retinal disorders in diseases classified elsewhere	E16	Other disorders of pancreatic internal secretion	S83	Dislocation, sprain and strain of joints and ligaments of knee	23199	752.667	421	9.6345	1222	1260.07	1155	1.6075	69	846.101	610	139	3.33299
E11-E14	Type 2 diabetes mellitus	H36	Retinal disorders in diseases classified elsewhere	H28	Cataract and other disorders of lens in diseases classified elsewhere	M54	Dorsalgia	23199	823.951	588	9.6345	502	644.797	447	4.76303	116	991.293	798	46.6	3.3301
E11-E14	Type 2 diabetes mellitus	H36	Retinal disorders in diseases classified elsewhere	H28	Cataract and other disorders of lens in diseases classified elsewhere	K76	Other diseases of liver	23199	683.992	379.5	9.6345	502	710.713	408.5	4.76303	116	1158.3	941	46.6	3.3301
E11-E14	Type 2 diabetes mellitus	E04	Other nontoxic goitre	C73	Malignant neoplasm of thyroid gland	L29	Pruritus	12481	1152.1	997	1.75585	755	249.786	50.5	8.25683	73	707.5	480	147	3.32862
E11-E14	Type 2 diabetes mellitus	G63	Polyneuropathy in diseases classified elsewhere	E16	Other disorders of pancreatic internal secretion	K26	Duodenal ulcer	17611	1059.38	925	11.4187	1082	864.717	803	1.77605	52	774.642	699	105	3.32826
E11-E14	Type 2 diabetes mellitus	N18	Chronic kidney disease	N25	Disorders resulting from impaired renal tubular function	K59	Other functional intestinal disorders	5276	943.415	914	7.84617	239	614.878	330	11.1395	36	639.463	383	24.3333	3.32773
E11-E14	Type 2 diabetes mellitus	H36	Retinal disorders in diseases classified elsewhere	H28	Cataract and other disorders of lens in diseases classified elsewhere	J04	Acute laryngitis and tracheitis	23199	636.958	469	9.6345	502	759.423	459	4.76303	69	1058.01	916	46.3333	3.32761
E11-E14	Type 2 diabetes mellitus	E10	Insulin-dependent diabetes mellitus	G59	Mononeuropathy in diseases classified elsewhere	H00	Hordeolum and chalazion	13112	751.4	558.5	20.0993	584	1234.87	811	1.7902	29	914.333	720.5	59	3.32693
E11-E14	Type 2 diabetes mellitus	E10	Insulin-dependent diabetes mellitus	L89	Decubitus ulcer and pressure area	J69	Pneumonitis due to solids and liquids	13112	1208.51	1107	20.0993	852	1055.64	944	1.57143	33	368.385	138	67	3.32555
E11-E14	Type 2 diabetes mellitus	H36	Retinal disorders in diseases classified elsewhere	H33	Retinal detachments and breaks	I21	Acute myocardial infarction	23199	668.133	463	9.6345	615	535.467	203	2.409	45	1105.07	755	91	3.32471
E11-E14	Type 2 diabetes mellitus	H36	Retinal disorders in diseases classified elsewhere	H33	Retinal detachments and breaks	H34	Retinal vascular occlusions	23199	787.37	416	9.6345	615	836.826	464.5	2.409	45	883.913	597	91	3.32471
E11-E14	Type 2 diabetes mellitus	E87	Other disorders of fluid, electrolyte and acid-base balance	T82	Complications of cardiac and vascular prosthetic devices, implants and grafts	I63	Cerebral infarction	18861	841	547	4.52442	248	725.806	528	7.64615	30	667.419	372	61	3.32434
E11-E14	Type 2 diabetes mellitus	E87	Other disorders of fluid, electrolyte and acid-base balance	T82	Complications of cardiac and vascular prosthetic devices, implants and grafts	T81	Complications of procedures, NEC	18861	998.941	530.5	4.52442	248	678.412	555.5	7.64615	30	658.765	483.5	61	3.32434
E11-E14	Type 2 diabetes mellitus	E87	Other disorders of fluid, electrolyte and acid-base balance	T82	Complications of cardiac and vascular prosthetic devices, implants and grafts	E83	Disorders of mineral metabolism	18861	1276.74	1193	4.52442	248	553.935	407	7.64615	30	594.032	302	61	3.32434
E11-E14	Type 2 diabetes mellitus	E87	Other disorders of fluid, electrolyte and acid-base balance	T82	Complications of cardiac and vascular prosthetic devices, implants and grafts	K30	Dyspepsia	18861	952.118	737	4.52442	248	718.676	427	7.64615	30	937	646	61	3.32434
E11-E14	Type 2 diabetes mellitus	N18	Chronic kidney disease	J81	Pulmonary edema	L03	Cellulitis	5276	1055.14	904.5	7.84617	277	899.864	325	3.49057	38	884.273	622	77	3.32404
E11-E14	Type 2 diabetes mellitus	S52	Fracture of forearm	T92	Sequelae of injuries of upper limb	B35	Dermatophytosis	5925	918.721	752	1.74794	226	87.6279	52	15.6207	38	926.791	785	77	3.32272
E11-E14	Type 2 diabetes mellitus	S52	Fracture of forearm	T92	Sequelae of injuries of upper limb	M79	Other soft tissue disorders, NEC	5925	916.98	766	1.74794	226	90.82	46	15.6207	38	999.68	816	77	3.32272
E11-E14	Type 2 diabetes mellitus	E04	Other nontoxic goitre	C73	Malignant neoplasm of thyroid gland	J45	Asthma	12481	1003.48	809	1.75585	755	200.772	45	8.25683	72	809.785	578	145	3.32267
E11-E14	Type 2 diabetes mellitus	G63	Polyneuropathy in diseases classified elsewhere	D63	Anemia in chronic diseases classified elsewhere	G40	Epilepsy	17611	981.623	850	11.4187	649	1141.33	936	1.57074	58	720.115	365	117	3.3219
E11-E14	Type 2 diabetes mellitus	N18	Chronic kidney disease	D63	Anemia in chronic diseases classified elsewhere	J45	Asthma	5276	1285.33	975	7.84617	705	640.299	393	6.62441	60	862.552	627	40.3333	3.32147
E11-E14	Type 2 diabetes mellitus	H36	Retinal disorders in diseases classified elsewhere	H28	Cataract and other disorders of lens in diseases classified elsewhere	D50	Iron deficiency anemia	23199	706.941	379.5	9.6345	502	722.297	479	4.76303	113	1100.77	837	45.4	3.31877
E11-E14	Type 2 diabetes mellitus	K74	Fibrosis and cirrhosis of liver	I85	Esophageal varices	D64	Other anemias	4371	791.543	554.5	3.13313	323	749.87	586.5	25.88	38	628.522	487	25.6667	3.31831
E11-E14	Type 2 diabetes mellitus	H36	Retinal disorders in diseases classified elsewhere	H34	Retinal vascular occlusions	E83	Disorders of mineral metabolism	23199	918.756	449	9.6345	684	908.711	427	2.36442	45	1048.8	796	91	3.3166
E11-E14	Type 2 diabetes mellitus	H36	Retinal disorders in diseases classified elsewhere	E21	Hyperparathyroidism and other disorders of parathyroid gland	G47	Sleep disorders	23199	804.327	386	9.6345	336	1330.1	1084	2.20656	48	600.442	329	97	3.31432
E11-E14	Type 2 diabetes mellitus	N08	Glomerular disorders in diseases classified elsewhere	I12	Hypertensive renal disease	J42	Unspecified chronic bronchitis	5164	897.886	610	17.587	254	912.657	558	1.92075	30	822.571	657	61	3.31399
E11-E14	Type 2 diabetes mellitus	H36	Retinal disorders in diseases classified elsewhere	E16	Other disorders of pancreatic internal secretion	I79	Disorders of arteries, arterioles and capillaries in diseases classified elsewhere	23199	792.275	424	9.6345	1222	1286.93	1146	1.6075	66	891.464	722	133	3.31383
E11-E14	Type 2 diabetes mellitus	E10	Insulin-dependent diabetes mellitus	L89	Decubitus ulcer and pressure area	F06	Other mental disorders due to brain damage and dysfunction and to physical disease	13112	1187.82	1177.5	20.0993	852	1102.84	827.5	1.57143	32	418.658	257	65	3.31239
E11-E14	Type 2 diabetes mellitus	G63	Polyneuropathy in diseases classified elsewhere	E16	Other disorders of pancreatic internal secretion	I74	Arterial embolism and thrombosis	17611	990.098	742	11.4187	1082	1261.35	1066	1.77605	50	730.922	591	101	3.31139
E11-E14	Type 2 diabetes mellitus	G63	Polyneuropathy in diseases classified elsewhere	E16	Other disorders of pancreatic internal secretion	K56	Paralytic ileus and intestinal obstruction without hernia	17611	923.462	724.5	11.4187	1082	984.596	723	1.77605	50	965.288	726	101	3.31139
E11-E14	Type 2 diabetes mellitus	S52	Fracture of forearm	T92	Sequelae of injuries of upper limb	H81	Disorders of vestibular function	5925	1017.05	756	1.74794	226	157.463	62	15.6207	37	1032.05	950	75	3.31129
E11-E14	Type 2 diabetes mellitus	E87	Other disorders of fluid, electrolyte and acid-base balance	T82	Complications of cardiac and vascular prosthetic devices, implants and grafts	F41	Other anxiety disorders	18861	1505.4	1456	4.52442	248	632.533	443	7.64615	29	883.067	615.5	59	3.30986
E11-E14	Type 2 diabetes mellitus	E87	Other disorders of fluid, electrolyte and acid-base balance	T82	Complications of cardiac and vascular prosthetic devices, implants and grafts	J90	Pleural effusion, NEC	18861	1202.86	971	4.52442	248	767.862	531	7.64615	29	683.103	440	59	3.30986
E11-E14	Type 2 diabetes mellitus	E87	Other disorders of fluid, electrolyte and acid-base balance	T82	Complications of cardiac and vascular prosthetic devices, implants and grafts	J81	Pulmonary edema	18861	1217.33	1133	4.52442	248	686.3	540.5	7.64615	29	596.667	455.5	59	3.30986
E11-E14	Type 2 diabetes mellitus	C22	Malignant neoplasm of liver and intrahepatic bile ducts	I85	Esophageal varices	I98	Other disorders of circulatory system in diseases classified elsewhere	6089	993.289	730	3.05037	233	382.053	216.5	9.15686	36	597.132	284	73	3.30942
E11-E14	Type 2 diabetes mellitus	H36	Retinal disorders in diseases classified elsewhere	H33	Retinal detachments and breaks	K58	Irritable bowel syndrome	23199	640.226	524	9.6345	615	548.684	366	2.409	131	1220.05	1036	87.6667	3.3085
E11-E14	Type 2 diabetes mellitus	G63	Polyneuropathy in diseases classified elsewhere	D63	Anemia in chronic diseases classified elsewhere	T82	Complications of cardiac and vascular prosthetic devices, implants and grafts	17611	970.088	742	11.4187	649	1605.81	1724	1.57074	56	455.333	224	113	3.3068
E11-E14	Type 2 diabetes mellitus	H36	Retinal disorders in diseases classified elsewhere	E21	Hyperparathyroidism and other disorders of parathyroid gland	L29	Pruritus	23199	917.275	582	9.6345	336	1386.94	1316	2.20656	47	637.745	399	95	3.30527
E11-E14	Type 2 diabetes mellitus	H36	Retinal disorders in diseases classified elsewhere	H33	Retinal detachments and breaks	G40	Epilepsy	23199	701.116	380	9.6345	615	821.581	366	2.409	43	1108.05	972	87	3.30519
E11-E14	Type 2 diabetes mellitus	N18	Chronic kidney disease	E21	Hyperparathyroidism and other disorders of parathyroid gland	J40	Bronchitis, not specified as acute or chronic	5276	1064.4	666.5	7.84617	355	948.188	471	10.0141	38	744.375	446	25.6667	3.30464
E11-E14	Type 2 diabetes mellitus	N18	Chronic kidney disease	E21	Hyperparathyroidism and other disorders of parathyroid gland	I50	Heart failure	5276	1576.63	1397	7.84617	355	787.884	478	10.0141	38	645.256	429	25.6667	3.30464
E11-E14	Type 2 diabetes mellitus	N08	Glomerular disorders in diseases classified elsewhere	E83	Disorders of mineral metabolism	I25	Chronic ischemic heart disease	5164	951.421	609	17.587	383	918.237	708	1.76322	32	741.711	606	65	3.30441
E11-E14	Type 2 diabetes mellitus	E04	Other nontoxic goitre	C73	Malignant neoplasm of thyroid gland	F41	Other anxiety disorders	12481	1138.63	922	1.75585	755	143.773	26	8.25683	69	907.493	618	139	3.30431
E11-E14	Type 2 diabetes mellitus	H36	Retinal disorders in diseases classified elsewhere	H28	Cataract and other disorders of lens in diseases classified elsewhere	N18	Chronic kidney disease	23199	694.761	380	9.6345	502	718.06	532	4.76303	65	1168.69	969	43.6667	3.30186
E11-E14	Type 2 diabetes mellitus	H36	Retinal disorders in diseases classified elsewhere	H28	Cataract and other disorders of lens in diseases classified elsewhere	L02	Cutaneous abscess,furuncle and carbuncle	23199	615.154	449	9.6345	502	903.8	691	4.76303	65	1071.46	931	43.6667	3.30186
E11-E14	Type 2 diabetes mellitus	N08	Glomerular disorders in diseases classified elsewhere	I12	Hypertensive renal disease	K52	Other noninfective gastroenteritis and colitis	5164	991.973	622	17.587	254	692.973	378	1.92075	29	849.514	602	59	3.29952
E11-E14	Type 2 diabetes mellitus	H36	Retinal disorders in diseases classified elsewhere	I79	Disorders of arteries, arterioles and capillaries in diseases classified elsewhere	N28	Other disorders of kidney and ureter, NEC	23199	607.633	374	9.6345	1200	1302.87	984.5	1.7985	57	1093.35	772	115	3.29944
E11-E14	Type 2 diabetes mellitus	H36	Retinal disorders in diseases classified elsewhere	I79	Disorders of arteries, arterioles and capillaries in diseases classified elsewhere	K71	Toxic liver disease	23199	730.65	575.5	9.6345	1200	751.167	525	1.7985	57	1029.92	643	115	3.29944
E11-E14	Type 2 diabetes mellitus	G63	Polyneuropathy in diseases classified elsewhere	E21	Hyperparathyroidism and other disorders of parathyroid gland	J18	Pneumonia, organism unspecified	17611	1096.5	950	11.4187	290	1339.05	1114.5	2.053	42	600.548	545.5	85	3.29942
E11-E14	Type 2 diabetes mellitus	H36	Retinal disorders in diseases classified elsewhere	H33	Retinal detachments and breaks	K25	Gastric ulcer	23199	609.3	446.5	9.6345	615	523.523	337	2.409	128	1150.18	937.5	85.6667	3.29848
E11-E14	Type 2 diabetes mellitus	H36	Retinal disorders in diseases classified elsewhere	H34	Retinal vascular occlusions	D63	Anemia in chronic diseases classified elsewhere	23199	898.419	425	9.6345	684	724.047	489	2.36442	43	1234.09	1073	87	3.29707
E11-E14	Type 2 diabetes mellitus	H36	Retinal disorders in diseases classified elsewhere	H34	Retinal vascular occlusions	K92	Other diseases of digestive system	23199	743.304	493	9.6345	684	930.152	715	2.36442	43	1164.67	797	87	3.29707
E11-E14	Type 2 diabetes mellitus	H36	Retinal disorders in diseases classified elsewhere	G59	Mononeuropathy in diseases classified elsewhere	K92	Other diseases of digestive system	23199	672.869	463	9.6345	765	1181.8	884	1.66957	61	1085.69	740	123	3.29634
E11-E14	Type 2 diabetes mellitus	G81	Hemiplegia	G82	Paraplegia and tetraplegia	D64	Other anemias	5059	1099.48	828	5.53057	263	644.909	278	6.05747	29	759.242	461	59	3.29591
E11-E14	Type 2 diabetes mellitus	G81	Hemiplegia	G82	Paraplegia and tetraplegia	A41	Other sepsis	5059	1232.6	777	5.53057	263	762.725	243.5	6.05747	29	373.275	182.5	59	3.29591
E11-E14	Type 2 diabetes mellitus	H36	Retinal disorders in diseases classified elsewhere	H33	Retinal detachments and breaks	B18	Chronic viral hepatitis	23199	771.047	700	9.6345	615	483.907	361	2.409	42	1434.65	1578	85	3.29509
E11-E14	Type 2 diabetes mellitus	G63	Polyneuropathy in diseases classified elsewhere	E16	Other disorders of pancreatic internal secretion	S22	Fracture of rib(s), sternum and thoracic spine	17611	1186.12	1035	11.4187	1082	983.059	632	1.77605	48	672.922	485	97	3.29384
E11-E14	Type 2 diabetes mellitus	H36	Retinal disorders in diseases classified elsewhere	H34	Retinal vascular occlusions	H04	Disorders of lacrimal system	23199	1033.47	803	9.6345	684	609.58	279	2.36442	129	767.817	532	86.3333	3.29373
E11-E14	Type 2 diabetes mellitus	N18	Chronic kidney disease	E21	Hyperparathyroidism and other disorders of parathyroid gland	M10	Gout	5276	1438.23	1304.5	7.84617	355	682.614	471	10.0141	37	666.955	495.5	25	3.29321
E11-E14	Type 2 diabetes mellitus	N18	Chronic kidney disease	E21	Hyperparathyroidism and other disorders of parathyroid gland	I12	Hypertensive renal disease	5276	1507.02	1521	7.84617	355	762.939	403	10.0141	37	442.571	186	25	3.29321
E11-E14	Type 2 diabetes mellitus	E04	Other nontoxic goitre	C73	Malignant neoplasm of thyroid gland	K25	Gastric ulcer	12481	1069.05	733.5	1.75585	755	163.618	36	8.25683	67	738.197	641	135	3.29163
E11-E14	Type 2 diabetes mellitus	G63	Polyneuropathy in diseases classified elsewhere	D63	Anemia in chronic diseases classified elsewhere	I25	Chronic ischemic heart disease	17611	1013.11	549.5	11.4187	649	988.643	769	1.57074	54	697.625	421	109	3.29115
E11-E14	Type 2 diabetes mellitus	G63	Polyneuropathy in diseases classified elsewhere	E21	Hyperparathyroidism and other disorders of parathyroid gland	H16	Keratitis	17611	1081.1	779	11.4187	290	1341.2	1036	2.053	41	580.805	426	83	3.28908
E11-E14	Type 2 diabetes mellitus	H36	Retinal disorders in diseases classified elsewhere	E21	Hyperparathyroidism and other disorders of parathyroid gland	E83	Disorders of mineral metabolism	23199	768.587	274.5	9.6345	336	1637.83	1463	2.20656	45	562.413	361.5	91	3.28659
E11-E14	Type 2 diabetes mellitus	H36	Retinal disorders in diseases classified elsewhere	E21	Hyperparathyroidism and other disorders of parathyroid gland	K21	Gastro-oesophageal reflux disease	23199	900.229	543.5	9.6345	336	1402.15	1366.5	2.20656	45	677.188	533.5	91	3.28659
E11-E14	Type 2 diabetes mellitus	H36	Retinal disorders in diseases classified elsewhere	E21	Hyperparathyroidism and other disorders of parathyroid gland	M25	Other joint disorders, NEC	23199	918.826	576.5	9.6345	336	1390.26	1214	2.20656	45	818.978	699.5	91	3.28659
E11-E14	Type 2 diabetes mellitus	E10	Insulin-dependent diabetes mellitus	L89	Decubitus ulcer and pressure area	D68	Other coagulation defects	13112	909	769.5	20.0993	852	1124.38	1074.5	1.57143	30	438.031	162.5	61	3.2848
E11-E14	Type 2 diabetes mellitus	G63	Polyneuropathy in diseases classified elsewhere	D63	Anemia in chronic diseases classified elsewhere	K52	Other noninfective gastroenteritis and colitis	17611	954.036	695	11.4187	649	950.839	762	1.57074	53	716.143	399.5	107	3.2831
E11-E14	Type 2 diabetes mellitus	K74	Fibrosis and cirrhosis of liver	I85	Esophageal varices	J20	Acute bronchitis	4371	664.674	396	3.13313	323	416.581	260	25.88	35	684.023	412	23.6667	3.28308
E11-E14	Type 2 diabetes mellitus	H36	Retinal disorders in diseases classified elsewhere	H28	Cataract and other disorders of lens in diseases classified elsewhere	E07	Other disorders of thyroid	23199	868.972	541.5	9.6345	502	894.849	667	4.76303	104	1223.76	962.5	41.8	3.28289
E11-E14	Type 2 diabetes mellitus	G63	Polyneuropathy in diseases classified elsewhere	I79	Disorders of arteries, arterioles and capillaries in diseases classified elsewhere	M23	Internal derangement of knee	17611	930.947	786.5	11.4187	1125	971.605	647.5	2.2946	36	1060.76	939	73	3.28164
E11-E14	Type 2 diabetes mellitus	H36	Retinal disorders in diseases classified elsewhere	H28	Cataract and other disorders of lens in diseases classified elsewhere	I67	Other cerebrovascular diseases	23199	783.677	592	9.6345	502	820.354	618	4.76303	62	1138.05	1041	41.6667	3.2815
E11-E14	Type 2 diabetes mellitus	H36	Retinal disorders in diseases classified elsewhere	H28	Cataract and other disorders of lens in diseases classified elsewhere	L29	Pruritus	23199	788.943	463.5	9.6345	502	917.396	677	4.76303	103	1156.75	893.5	41.4	3.27871
E11-E14	Type 2 diabetes mellitus	N08	Glomerular disorders in diseases classified elsewhere	E83	Disorders of mineral metabolism	K92	Other diseases of digestive system	5164	991.667	661.5	17.587	383	786.75	638.5	1.76322	30	1085.78	927.5	61	3.27683
E11-E14	Type 2 diabetes mellitus	S52	Fracture of forearm	T92	Sequelae of injuries of upper limb	H10	Conjunctivitis	5925	1139.32	867	1.74794	226	165.78	56	15.6207	34	955.561	849	69	3.27508
E11-E14	Type 2 diabetes mellitus	S52	Fracture of forearm	T92	Sequelae of injuries of upper limb	J30	Vasomotor and allergic rhinitis	5925	912.026	780	1.74794	226	136.282	51	15.6207	34	842.59	641	69	3.27508
E11-E14	Type 2 diabetes mellitus	H36	Retinal disorders in diseases classified elsewhere	H33	Retinal detachments and breaks	J15	Bacterial pneumonia, NEC	23199	897.256	692	9.6345	615	660.907	508	2.409	40	1316.63	1092	81	3.27415
E11-E14	Type 2 diabetes mellitus	H36	Retinal disorders in diseases classified elsewhere	E16	Other disorders of pancreatic internal secretion	E88	Other metabolic disorders	23199	1092.31	1000.5	9.6345	1222	1194.13	1066.5	1.6075	60	616.516	414	121	3.27276
E11-E14	Type 2 diabetes mellitus	H36	Retinal disorders in diseases classified elsewhere	H28	Cataract and other disorders of lens in diseases classified elsewhere	K30	Dyspepsia	23199	723.678	445	9.6345	502	767	548	4.76303	142	1067.71	914.5	40.7143	3.27146
E11-E14	Type 2 diabetes mellitus	H36	Retinal disorders in diseases classified elsewhere	H33	Retinal detachments and breaks	G63	Polyneuropathy in diseases classified elsewhere	23199	610.877	450.5	9.6345	615	537.156	353.5	2.409	120	884.246	697	80.3333	3.27056
E11-E14	Type 2 diabetes mellitus	E10	Insulin-dependent diabetes mellitus	L89	Decubitus ulcer and pressure area	N40	Hyperplasia of prostate	13112	828.222	562	20.0993	852	1094.31	933.5	1.57143	29	465.722	315	59	3.27033
E11-E14	Type 2 diabetes mellitus	E10	Insulin-dependent diabetes mellitus	L89	Decubitus ulcer and pressure area	K75	Other inflammatory liver diseases	13112	839.794	664.5	20.0993	852	1125.97	766.5	1.57143	29	655.324	396.5	59	3.27033
E11-E14	Type 2 diabetes mellitus	E10	Insulin-dependent diabetes mellitus	L89	Decubitus ulcer and pressure area	M65	Synovitis and tenosynovitis	13112	909.742	564	20.0993	852	1076.13	898	1.57143	29	764.742	613	59	3.27033
E11-E14	Type 2 diabetes mellitus	E87	Other disorders of fluid, electrolyte and acid-base balance	E21	Hyperparathyroidism and other disorders of parathyroid gland	L29	Pruritus	18861	1234.12	1141	4.52442	377	802.117	463	3.5782	57	761	488	115	3.26992
E11-E14	Type 2 diabetes mellitus	H36	Retinal disorders in diseases classified elsewhere	I79	Disorders of arteries, arterioles and capillaries in diseases classified elsewhere	F03	Unspecified dementia	23199	857.473	572	9.6345	1200	1042.69	972	1.7985	53	1072.51	801	107	3.26812
E11-E14	Type 2 diabetes mellitus	G63	Polyneuropathy in diseases classified elsewhere	E21	Hyperparathyroidism and other disorders of parathyroid gland	L29	Pruritus	17611	1132.33	825.5	11.4187	290	1309.38	983	2.053	39	652.075	472.5	79	3.26763
E11-E14	Type 2 diabetes mellitus	H36	Retinal disorders in diseases classified elsewhere	H28	Cataract and other disorders of lens in diseases classified elsewhere	H01	Other inflammation of eyelid	23199	941.048	764	9.6345	502	823.635	675	4.76303	60	1175.05	1131	40.3333	3.26738
E11-E14	Type 2 diabetes mellitus	H36	Retinal disorders in diseases classified elsewhere	G59	Mononeuropathy in diseases classified elsewhere	G57	Mononeuropathies of lower limb	23199	835.207	728	9.6345	765	1158.67	919.5	1.66957	57	859.207	753	115	3.26713
E11-E14	Type 2 diabetes mellitus	G63	Polyneuropathy in diseases classified elsewhere	D63	Anemia in chronic diseases classified elsewhere	H35	Other retinal disorders	17611	1060.74	980	11.4187	649	816.778	539	1.57074	51	606.13	387	103	3.26656
E11-E14	Type 2 diabetes mellitus	H36	Retinal disorders in diseases classified elsewhere	H34	Retinal vascular occlusions	K75	Other inflammatory liver diseases	23199	873.881	499.5	9.6345	684	748.429	246	2.36442	40	1130.26	683.5	81	3.26604
E11-E14	Type 2 diabetes mellitus	H36	Retinal disorders in diseases classified elsewhere	H34	Retinal vascular occlusions	F03	Unspecified dementia	23199	931.537	592	9.6345	684	1163.73	932	2.36442	40	1108.9	1044	81	3.26604
E11-E14	Type 2 diabetes mellitus	H36	Retinal disorders in diseases classified elsewhere	E16	Other disorders of pancreatic internal secretion	N08	Glomerular disorders in diseases classified elsewhere	23199	959.2	784	9.6345	1222	1159.06	1042	1.6075	59	773.338	453	119	3.26553
E11-E14	Type 2 diabetes mellitus	E04	Other nontoxic goitre	C73	Malignant neoplasm of thyroid gland	J02	Acute pharyngitis	12481	1055.1	830	1.75585	755	142.164	34	8.25683	63	831.955	679	127	3.2651
E11-E14	Type 2 diabetes mellitus	H36	Retinal disorders in diseases classified elsewhere	H33	Retinal detachments and breaks	H53	Visual disturbances	23199	772.55	373.5	9.6345	615	525.675	225	2.409	39	1065.55	727	79	3.26329
E11-E14	Type 2 diabetes mellitus	H36	Retinal disorders in diseases classified elsewhere	H34	Retinal vascular occlusions	M54	Dorsalgia	23199	681.512	422	9.6345	684	757.256	448	2.36442	120	955.944	638	80.3333	3.26245
E11-E14	Type 2 diabetes mellitus	S52	Fracture of forearm	T92	Sequelae of injuries of upper limb	J40	Bronchitis, not specified as acute or chronic	5925	1015.84	945	1.74794	226	137.837	64	15.6207	33	1292.86	1143	67	3.2623
E11-E14	Type 2 diabetes mellitus	S52	Fracture of forearm	T92	Sequelae of injuries of upper limb	H25	Senile cataract	5925	1184.03	960	1.74794	226	168.114	50	15.6207	33	1022.34	863	67	3.2623
E11-E14	Type 2 diabetes mellitus	H36	Retinal disorders in diseases classified elsewhere	I79	Disorders of arteries, arterioles and capillaries in diseases classified elsewhere	H19	Disorders of sclera and cornea in diseases classified elsewhere	23199	863.055	783	9.6345	1200	1170.29	1101	1.7985	52	1235.87	801	105	3.25993
E11-E14	Type 2 diabetes mellitus	H36	Retinal disorders in diseases classified elsewhere	H33	Retinal detachments and breaks	L50	Urticaria	23199	779.733	660	9.6345	615	484.333	279.5	2.409	117	1300.39	1118.5	78.3333	3.25961
E11-E14	Type 2 diabetes mellitus	H36	Retinal disorders in diseases classified elsewhere	H34	Retinal vascular occlusions	K58	Irritable bowel syndrome	23199	815.552	488	9.6345	684	685.088	301	2.36442	119	959.128	660	79.6667	3.25883
E11-E14	Type 2 diabetes mellitus	E04	Other nontoxic goitre	C73	Malignant neoplasm of thyroid gland	H60	Otitis externa	12481	1058.78	805	1.75585	755	202.639	36.5	8.25683	62	881.75	607.5	125	3.25821
E11-E14	Type 2 diabetes mellitus	H36	Retinal disorders in diseases classified elsewhere	H28	Cataract and other disorders of lens in diseases classified elsewhere	J20	Acute bronchitis	23199	653.61	391	9.6345	502	753.067	565	4.76303	98	1098.62	835	39.4	3.25721
E11-E14	Type 2 diabetes mellitus	G63	Polyneuropathy in diseases classified elsewhere	I79	Disorders of arteries, arterioles and capillaries in diseases classified elsewhere	S50	Superficial injury of forearm	17611	922.206	677.5	11.4187	1125	915.676	563	2.2946	34	1243.71	1200.5	69	3.25717
E11-E14	Type 2 diabetes mellitus	H36	Retinal disorders in diseases classified elsewhere	E21	Hyperparathyroidism and other disorders of parathyroid gland	I12	Hypertensive renal disease	23199	829.364	378.5	9.6345	336	1529.89	1292	2.20656	42	447.75	200	85	3.25696
E11-E14	Type 2 diabetes mellitus	H36	Retinal disorders in diseases classified elsewhere	E21	Hyperparathyroidism and other disorders of parathyroid gland	E87	Other disorders of fluid, electrolyte and acid-base balance	23199	1262.5	1112	9.6345	336	1292.95	890	2.20656	42	481.905	283	85	3.25696
E11-E14	Type 2 diabetes mellitus	G63	Polyneuropathy in diseases classified elsewhere	E21	Hyperparathyroidism and other disorders of parathyroid gland	G47	Sleep disorders	17611	1022.98	913	11.4187	290	1297.47	1290.5	2.053	38	532.525	208	77	3.2565
E11-E14	Type 2 diabetes mellitus	G63	Polyneuropathy in diseases classified elsewhere	M86	Osteomyelitis	K58	Irritable bowel syndrome	17611	810.838	413	11.4187	205	980.595	870	2.10769	37	705.568	568	75	3.25648
E11-E14	Type 2 diabetes mellitus	G63	Polyneuropathy in diseases classified elsewhere	E16	Other disorders of pancreatic internal secretion	S06	Intracranial injury	17611	1072.14	909	11.4187	1082	1010.67	785	1.77605	44	816.333	572	89	3.25646
E11-E14	Type 2 diabetes mellitus	H36	Retinal disorders in diseases classified elsewhere	H28	Cataract and other disorders of lens in diseases classified elsewhere	H11	Other disorders of conjunctiva	23199	646.365	347	9.6345	502	937.143	867	4.76303	58	1109.62	758	39	3.25278
E11-E14	Type 2 diabetes mellitus	H36	Retinal disorders in diseases classified elsewhere	H28	Cataract and other disorders of lens in diseases classified elsewhere	E16	Other disorders of pancreatic internal secretion	23199	895.934	644	9.6345	502	597.918	382	4.76303	58	1114.03	962	39	3.25278
E11-E14	Type 2 diabetes mellitus	H36	Retinal disorders in diseases classified elsewhere	H33	Retinal detachments and breaks	H61	Other disorders of external ear	23199	530.895	370.5	9.6345	615	582.342	384	2.409	38	1473.95	1345	77	3.25216
E11-E14	Type 2 diabetes mellitus	H36	Retinal disorders in diseases classified elsewhere	I79	Disorders of arteries, arterioles and capillaries in diseases classified elsewhere	L01	Impetigo	23199	859.654	542.5	9.6345	1200	830.865	700	1.7985	51	1023.75	885	103	3.25158
E11-E14	Type 2 diabetes mellitus	S52	Fracture of forearm	T92	Sequelae of injuries of upper limb	J01	Acute sinusitis	5925	1075.87	825	1.74794	226	112.474	43.5	15.6207	32	1068.76	801.5	65	3.24914
E11-E14	Type 2 diabetes mellitus	S52	Fracture of forearm	T92	Sequelae of injuries of upper limb	K59	Other functional intestinal disorders	5925	1126.69	945	1.74794	226	100.128	47	15.6207	32	998.026	787	65	3.24914
E11-E14	Type 2 diabetes mellitus	S52	Fracture of forearm	T92	Sequelae of injuries of upper limb	H35	Other retinal disorders	5925	1098.94	1057	1.74794	226	92.2571	52	15.6207	32	968.514	989	65	3.24914
E11-E14	Type 2 diabetes mellitus	H36	Retinal disorders in diseases classified elsewhere	H33	Retinal detachments and breaks	M75	Shoulder lesions	23199	780.898	677.5	9.6345	615	502.136	322.5	2.409	114	982.805	846	76.3333	3.24838
E11-E14	Type 2 diabetes mellitus	H36	Retinal disorders in diseases classified elsewhere	H34	Retinal vascular occlusions	H10	Conjunctivitis	23199	929.288	536.5	9.6345	684	558.085	338.5	2.36442	116	756.127	434.5	77.6667	3.24779
E11-E14	Type 2 diabetes mellitus	E87	Other disorders of fluid, electrolyte and acid-base balance	E21	Hyperparathyroidism and other disorders of parathyroid gland	J18	Pneumonia, organism unspecified	18861	1243.8	1157.5	4.52442	377	831.767	514	3.5782	54	705.167	593.5	109	3.24665
E11-E14	Type 2 diabetes mellitus	H36	Retinal disorders in diseases classified elsewhere	E21	Hyperparathyroidism and other disorders of parathyroid gland	I20	Angina pectoris	23199	926.881	614.5	9.6345	336	1423.45	1335	2.20656	41	525.167	286.5	83	3.24662
E11-E14	Type 2 diabetes mellitus	H36	Retinal disorders in diseases classified elsewhere	E21	Hyperparathyroidism and other disorders of parathyroid gland	L03	Cellulitis	23199	718.273	396	9.6345	336	1447.59	1392	2.20656	41	878.477	720.5	83	3.24662
E11-E14	Type 2 diabetes mellitus	H36	Retinal disorders in diseases classified elsewhere	E21	Hyperparathyroidism and other disorders of parathyroid gland	I50	Heart failure	23199	845.326	694	9.6345	336	1702.63	1859	2.20656	41	667.814	548	83	3.24662
E11-E14	Type 2 diabetes mellitus	G63	Polyneuropathy in diseases classified elsewhere	E16	Other disorders of pancreatic internal secretion	J98	Other respiratory disorders	17611	1105.19	926	11.4187	1082	1110.83	974	1.77605	43	640.362	335	87	3.24659
E11-E14	Type 2 diabetes mellitus	G63	Polyneuropathy in diseases classified elsewhere	E21	Hyperparathyroidism and other disorders of parathyroid gland	I50	Heart failure	17611	1306.18	1226	11.4187	290	1241	1152	2.053	37	558.842	482	75	3.24507
E11-E14	Type 2 diabetes mellitus	H36	Retinal disorders in diseases classified elsewhere	H34	Retinal vascular occlusions	L89	Decubitus ulcer and pressure area	23199	654.775	453.5	9.6345	684	853.525	529.5	2.36442	38	1300.97	1142	77	3.24404
E11-E14	Type 2 diabetes mellitus	H36	Retinal disorders in diseases classified elsewhere	H34	Retinal vascular occlusions	L28	Lichen simplex chronicus and prurigo	23199	605.579	355	9.6345	684	802.605	417.5	2.36442	38	1332.97	1061	77	3.24404
E11-E14	Type 2 diabetes mellitus	H36	Retinal disorders in diseases classified elsewhere	H34	Retinal vascular occlusions	L25	Unspecified contact dermatitis	23199	600.9	337	9.6345	684	862.925	527.5	2.36442	38	1050.05	914	77	3.24404
E11-E14	Type 2 diabetes mellitus	H36	Retinal disorders in diseases classified elsewhere	G59	Mononeuropathy in diseases classified elsewhere	G56	Mononeuropathies of upper limb	23199	799.259	555.5	9.6345	765	1046.74	917	1.66957	54	957.296	620	109	3.24386
E11-E14	Type 2 diabetes mellitus	H36	Retinal disorders in diseases classified elsewhere	E16	Other disorders of pancreatic internal secretion	D68	Other coagulation defects	23199	844.333	743	9.6345	1222	1345.02	1072	1.6075	56	882.719	615	113	3.24306
E11-E14	Type 2 diabetes mellitus	H36	Retinal disorders in diseases classified elsewhere	H33	Retinal detachments and breaks	N10	Acute tubulo-interstitial nephritis	23199	799.135	602	9.6345	615	594.054	429	2.409	37	1229.14	877	75	3.24073
E11-E14	Type 2 diabetes mellitus	H36	Retinal disorders in diseases classified elsewhere	H33	Retinal detachments and breaks	M24	Other specific joint derangements	23199	625.684	421.5	9.6345	615	451.447	210	2.409	37	1496.03	1477.5	75	3.24073
E11-E14	Type 2 diabetes mellitus	H36	Retinal disorders in diseases classified elsewhere	H33	Retinal detachments and breaks	S20	Superficial injury of thorax	23199	810.658	423	9.6345	615	607.921	487	2.409	37	1593.92	1522	75	3.24073
E11-E14	Type 2 diabetes mellitus	G63	Polyneuropathy in diseases classified elsewhere	D63	Anemia in chronic diseases classified elsewhere	J81	Pulmonary edema	17611	937	713.5	11.4187	649	1011.28	945.5	1.57074	48	667.58	456.5	97	3.24049
E11-E14	Type 2 diabetes mellitus	G63	Polyneuropathy in diseases classified elsewhere	D63	Anemia in chronic diseases classified elsewhere	J42	Unspecified chronic bronchitis	17611	1284.6	1005	11.4187	649	980.32	614	1.57074	48	711.16	518	97	3.24049
E11-E14	Type 2 diabetes mellitus	F32	Depressive episode	F31	Bipolar affective disorder	L50	Urticaria	32138	932.864	738	2.19211	1324	769.48	515	3.23443	122	671.08	456	245	3.23983
E11-E14	Type 2 diabetes mellitus	H36	Retinal disorders in diseases classified elsewhere	E21	Hyperparathyroidism and other disorders of parathyroid gland	L30	Neurotic excoriation(L98.1)	23199	875.78	496	9.6345	336	1296.39	1000	2.20656	40	925.951	809	81	3.23603
E11-E14	Type 2 diabetes mellitus	H36	Retinal disorders in diseases classified elsewhere	E21	Hyperparathyroidism and other disorders of parathyroid gland	E07	Other disorders of thyroid	23199	803.9	346.5	9.6345	336	1583.78	1456.5	2.20656	40	897.275	565	81	3.23603
E11-E14	Type 2 diabetes mellitus	H36	Retinal disorders in diseases classified elsewhere	E21	Hyperparathyroidism and other disorders of parathyroid gland	M79	Other soft tissue disorders, NEC	23199	858.9	571	9.6345	336	1137.33	729	2.20656	40	854.35	766	81	3.23603
E11-E14	Type 2 diabetes mellitus	S52	Fracture of forearm	T92	Sequelae of injuries of upper limb	E78	Disorders of lipoprotein metabolism and other lipidemias	5925	1032.26	780	1.74794	226	118.971	53	15.6207	31	970.314	840	63	3.23557
E11-E14	Type 2 diabetes mellitus	S52	Fracture of forearm	T92	Sequelae of injuries of upper limb	H52	Disorders of refraction and accommodation	5925	988.457	867	1.74794	226	165.057	58	15.6207	31	1086.43	1120	63	3.23557
E11-E14	Type 2 diabetes mellitus	S52	Fracture of forearm	T92	Sequelae of injuries of upper limb	K25	Gastric ulcer	5925	1168.82	1082.5	1.74794	226	85.6176	51	15.6207	31	1113.44	886.5	63	3.23557
E11-E14	Type 2 diabetes mellitus	S52	Fracture of forearm	T92	Sequelae of injuries of upper limb	H16	Keratitis	5925	1017.74	788.5	1.74794	226	238.079	60.5	15.6207	31	991.289	814	63	3.23557
E11-E14	Type 2 diabetes mellitus	S52	Fracture of forearm	T92	Sequelae of injuries of upper limb	I73	Other peripheral vascular diseases	5925	821.316	754	1.74794	226	155.263	61	15.6207	31	875.816	705	63	3.23557
E11-E14	Type 2 diabetes mellitus	H36	Retinal disorders in diseases classified elsewhere	H28	Cataract and other disorders of lens in diseases classified elsewhere	J06	Acute upper respiratory infections of muitiple and unspecified sites	23199	595.406	318.5	9.6345	502	807.958	585	4.76303	93	983.844	627.5	37.4	3.23458
E11-E14	Type 2 diabetes mellitus	H36	Retinal disorders in diseases classified elsewhere	H28	Cataract and other disorders of lens in diseases classified elsewhere	J45	Asthma	23199	729.19	479	9.6345	502	826.18	660.5	4.76303	93	1119.02	949.5	37.4	3.23458
E11-E14	Type 2 diabetes mellitus	H36	Retinal disorders in diseases classified elsewhere	T82	Complications of cardiac and vascular prosthetic devices, implants and grafts	J18	Pneumonia, organism unspecified	23199	830.273	612	9.6345	179	1377.33	1278	2.74046	32	734.242	536	65	3.23457
E11-E14	Type 2 diabetes mellitus	H36	Retinal disorders in diseases classified elsewhere	H34	Retinal vascular occlusions	F45	Somatoform disorders	23199	967.5	719.5	9.6345	684	937.475	562	2.36442	37	930.9	640.5	75	3.23262
E11-E14	Type 2 diabetes mellitus	E04	Other nontoxic goitre	E89	Postprocedural endocrine and metabolic disorders, NEC	E03	Other hypothyroidism	12481	1135.98	902	1.75585	425	226.315	75.5	5.86897	82	367.435	148	165	3.23053
E11-E14	Type 2 diabetes mellitus	H36	Retinal disorders in diseases classified elsewhere	H28	Cataract and other disorders of lens in diseases classified elsewhere	K12	Stomatitis and related lesions	23199	712.339	469	9.6345	502	936.881	730	4.76303	55	1011.66	668	37	3.22991
E11-E14	Type 2 diabetes mellitus	E04	Other nontoxic goitre	C73	Malignant neoplasm of thyroid gland	L24	Irritant contact dermatitis	12481	1097.4	994.5	1.75585	755	226.516	56.5	8.25683	58	758.919	635.5	117	3.22949
E11-E14	Type 2 diabetes mellitus	H36	Retinal disorders in diseases classified elsewhere	H33	Retinal detachments and breaks	L01	Impetigo	23199	688.278	515	9.6345	615	620.278	335	2.409	36	1088.44	718.5	73	3.22899
E11-E14	Type 2 diabetes mellitus	H36	Retinal disorders in diseases classified elsewhere	H33	Retinal detachments and breaks	H20	Iridocyclitis	23199	728.944	395	9.6345	615	698.25	314	2.409	36	725.944	396	73	3.22899
E11-E14	Type 2 diabetes mellitus	H36	Retinal disorders in diseases classified elsewhere	H33	Retinal detachments and breaks	S01	Open wound of head	23199	801.806	663.5	9.6345	615	770.472	621	2.409	36	1044.75	897.5	73	3.22899
E11-E14	Type 2 diabetes mellitus	H36	Retinal disorders in diseases classified elsewhere	H33	Retinal detachments and breaks	H57	Other disorders of eye and adnexa	23199	744.541	524	9.6345	615	738.432	483	2.409	36	1037.49	748	73	3.22899
E11-E14	Type 2 diabetes mellitus	H36	Retinal disorders in diseases classified elsewhere	E16	Other disorders of pancreatic internal secretion	M24	Other specific joint derangements	23199	1015.34	743.5	9.6345	1222	1091.62	922	1.6075	54	789.179	560.5	109	3.22741
E11-E14	Type 2 diabetes mellitus	H36	Retinal disorders in diseases classified elsewhere	E16	Other disorders of pancreatic internal secretion	N19	Unspecified kidney failure	23199	909.947	567	9.6345	1222	1156.11	942	1.6075	54	863.614	838	109	3.22741
E11-E14	Type 2 diabetes mellitus	H36	Retinal disorders in diseases classified elsewhere	I79	Disorders of arteries, arterioles and capillaries in diseases classified elsewhere	J36	Peritonsillar abscess	23199	754.82	420	9.6345	1200	747.84	590.5	1.7985	48	1089.38	822	97	3.22551
E11-E14	Type 2 diabetes mellitus	H36	Retinal disorders in diseases classified elsewhere	E21	Hyperparathyroidism and other disorders of parathyroid gland	K30	Dyspepsia	23199	796.195	472	9.6345	336	1282.59	1314	2.20656	39	815.171	561	79	3.22517
E11-E14	Type 2 diabetes mellitus	H36	Retinal disorders in diseases classified elsewhere	E21	Hyperparathyroidism and other disorders of parathyroid gland	K25	Gastric ulcer	23199	794.683	545	9.6345	336	1199.29	728	2.20656	39	673.049	455	79	3.22517
E11-E14	Type 2 diabetes mellitus	H36	Retinal disorders in diseases classified elsewhere	E21	Hyperparathyroidism and other disorders of parathyroid gland	F41	Other anxiety disorders	23199	864.366	684	9.6345	336	1367	1316	2.20656	39	671.073	527	79	3.22517
E11-E14	Type 2 diabetes mellitus	A16	Respiratory tuberculosis, not confirmed bacteriologically or histologically	B90	Sequelae of tuberculosis	H04	Disorders of lacrimal system	5570	890.284	677	2.80227	422	599.552	461	5.90909	50	935.955	614	101	3.22335
E11-E14	Type 2 diabetes mellitus	E04	Other nontoxic goitre	C73	Malignant neoplasm of thyroid gland	J41	Simple and mucopurulent chronic bronchitis	12481	1179.17	876.5	1.75585	755	221.375	33	8.25683	57	669.078	387.5	115	3.222
E11-E14	Type 2 diabetes mellitus	S52	Fracture of forearm	T92	Sequelae of injuries of upper limb	J04	Acute laryngitis and tracheitis	5925	1183	1171	1.74794	226	73.25	52.5	15.6207	30	992.861	793.5	61	3.22156
E11-E14	Type 2 diabetes mellitus	S52	Fracture of forearm	T92	Sequelae of injuries of upper limb	K30	Dyspepsia	5925	1097.15	756	1.74794	226	108.385	52	15.6207	30	1100	875	61	3.22156
E11-E14	Type 2 diabetes mellitus	S52	Fracture of forearm	T92	Sequelae of injuries of upper limb	H40	Glaucoma	5925	863.611	725.5	1.74794	226	162.333	61	15.6207	30	1078	1065	61	3.22156
E11-E14	Type 2 diabetes mellitus	S52	Fracture of forearm	T92	Sequelae of injuries of upper limb	M25	Other joint disorders, NEC	5925	1018.51	872	1.74794	226	100.902	57	15.6207	30	1144.93	1062	61	3.22156
E11-E14	Type 2 diabetes mellitus	S52	Fracture of forearm	T92	Sequelae of injuries of upper limb	H60	Otitis externa	5925	1069.23	953	1.74794	226	164.6	67	15.6207	30	1038.46	817	61	3.22156
E11-E14	Type 2 diabetes mellitus	G63	Polyneuropathy in diseases classified elsewhere	E21	Hyperparathyroidism and other disorders of parathyroid gland	J40	Bronchitis, not specified as acute or chronic	17611	1076.69	901	11.4187	290	1268.49	1166	2.053	35	688.714	519	71	3.22126
E11-E14	Type 2 diabetes mellitus	H36	Retinal disorders in diseases classified elsewhere	H34	Retinal vascular occlusions	F00	Dementia in Alzheimer's disease (G30.-+)	23199	736.556	534	9.6345	684	1030.19	750	2.36442	36	1339.86	1147	73	3.22088
E11-E14	Type 2 diabetes mellitus	H36	Retinal disorders in diseases classified elsewhere	H34	Retinal vascular occlusions	N08	Glomerular disorders in diseases classified elsewhere	23199	782.077	476	9.6345	684	814.282	489	2.36442	36	876.282	539	73	3.22088
E11-E14	Type 2 diabetes mellitus	H36	Retinal disorders in diseases classified elsewhere	H34	Retinal vascular occlusions	G45	Transient cerebral ischemic attacks and related syndromes	23199	838.342	544.5	9.6345	684	727.342	271.5	2.36442	36	1012.95	648	73	3.22088
E11-E14	Type 2 diabetes mellitus	H36	Retinal disorders in diseases classified elsewhere	H28	Cataract and other disorders of lens in diseases classified elsewhere	M81	Osteoporosis without pathological fracture	23199	747.753	528	9.6345	502	741.742	451	4.76303	90	1227.57	966	36.2	3.22042
E11-E14	Type 2 diabetes mellitus	H36	Retinal disorders in diseases classified elsewhere	E16	Other disorders of pancreatic internal secretion	K56	Paralytic ileus and intestinal obstruction without hernia	23199	956.768	838.5	9.6345	1222	1010	881.5	1.6075	53	867.321	610	107	3.21936
E11-E14	Type 2 diabetes mellitus	G63	Polyneuropathy in diseases classified elsewhere	I79	Disorders of arteries, arterioles and capillaries in diseases classified elsewhere	E88	Other metabolic disorders	17611	1141.65	947	11.4187	1125	707.5	442.5	2.2946	31	619.235	510.5	63	3.21766
E11-E14	Type 2 diabetes mellitus	H36	Retinal disorders in diseases classified elsewhere	I79	Disorders of arteries, arterioles and capillaries in diseases classified elsewhere	I48	Atrial fibrillation and flutter	23199	571.938	414.5	9.6345	1200	1085.06	946	1.7985	47	835.917	620	95	3.21646
E11-E14	Type 2 diabetes mellitus	G63	Polyneuropathy in diseases classified elsewhere	E16	Other disorders of pancreatic internal secretion	I95	Hypotension	17611	976.977	853	11.4187	1082	974.372	670	1.77605	40	716.488	482	81	3.21555
E11-E14	Type 2 diabetes mellitus	C73	Malignant neoplasm of thyroid gland	E89	Postprocedural endocrine and metabolic disorders, NEC	L23	Allergic contact dermatitis	1805	1112.14	955	1.86774	541	253.792	45.5	57	38	762.903	487.5	15.4	3.21471
E11-E14	Type 2 diabetes mellitus	A16	Respiratory tuberculosis, not confirmed bacteriologically or histologically	B90	Sequelae of tuberculosis	F32	Depressive episode	5570	939.167	811.5	2.80227	422	918.883	910	5.90909	49	728.817	543.5	99	3.21467
E11-E14	Type 2 diabetes mellitus	H36	Retinal disorders in diseases classified elsewhere	E21	Hyperparathyroidism and other disorders of parathyroid gland	H04	Disorders of lacrimal system	23199	941.395	523	9.6345	336	1230.45	894	2.20656	38	768.447	660.5	77	3.21404
E11-E14	Type 2 diabetes mellitus	H36	Retinal disorders in diseases classified elsewhere	E21	Hyperparathyroidism and other disorders of parathyroid gland	L50	Urticaria	23199	907.538	422	9.6345	336	1175.23	792	2.20656	38	585.077	382	77	3.21404
E11-E14	Type 2 diabetes mellitus	E87	Other disorders of fluid, electrolyte and acid-base balance	E21	Hyperparathyroidism and other disorders of parathyroid gland	G47	Sleep disorders	18861	1175.81	774.5	4.52442	377	763.058	439.5	3.5782	50	708.75	387	101	3.21355
E11-E14	Type 2 diabetes mellitus	E10	Insulin-dependent diabetes mellitus	E16	Other disorders of pancreatic internal secretion	S43	Dislocation, sprain and strain of joints and ligaments of shoulder girdle	13112	939.226	927.5	20.0993	1016	1129.35	985.5	2.01487	60	839.661	670	40.3333	3.21309
E11-E14	Type 2 diabetes mellitus	H36	Retinal disorders in diseases classified elsewhere	H33	Retinal detachments and breaks	H25	Senile cataract	23199	672.876	554	9.6345	615	594.638	303	2.409	105	814.114	581	70.3333	3.21283
E11-E14	Type 2 diabetes mellitus	N18	Chronic kidney disease	E83	Disorders of mineral metabolism	I48	Atrial fibrillation and flutter	5276	1281	1028	7.84617	578	567.927	390	2.76134	37	776.463	456	75	3.21084
E11-E14	Type 2 diabetes mellitus	F32	Depressive episode	F31	Bipolar affective disorder	D64	Other anemias	32138	1100.94	736	2.19211	1324	907.915	707	3.23443	114	633.829	425	229	3.2105
E11-E14	Type 2 diabetes mellitus	G63	Polyneuropathy in diseases classified elsewhere	E21	Hyperparathyroidism and other disorders of parathyroid gland	I70	Atherosclerosis	17611	922.265	738	11.4187	290	1261.88	1014	2.053	34	784.941	500.5	69	3.20885
E11-E14	Type 2 diabetes mellitus	G63	Polyneuropathy in diseases classified elsewhere	E21	Hyperparathyroidism and other disorders of parathyroid gland	L03	Cellulitis	17611	849.743	726	11.4187	290	1246.23	1380	2.053	34	909.543	736	69	3.20885
E11-E14	Type 2 diabetes mellitus	G63	Polyneuropathy in diseases classified elsewhere	E21	Hyperparathyroidism and other disorders of parathyroid gland	K30	Dyspepsia	17611	916.429	703	11.4187	290	1350.77	1343	2.053	34	566.743	425	69	3.20885
E11-E14	Type 2 diabetes mellitus	G63	Polyneuropathy in diseases classified elsewhere	E21	Hyperparathyroidism and other disorders of parathyroid gland	M81	Osteoporosis without pathological fracture	17611	1092.88	793	11.4187	290	1351.53	1141.5	2.053	34	470.647	362.5	69	3.20885
E11-E14	Type 2 diabetes mellitus	H36	Retinal disorders in diseases classified elsewhere	H34	Retinal vascular occlusions	S22	Fracture of rib(s), sternum and thoracic spine	23199	813.541	428	9.6345	684	768.838	489	2.36442	35	1173.73	1027	71	3.20881
E11-E14	Type 2 diabetes mellitus	H36	Retinal disorders in diseases classified elsewhere	H34	Retinal vascular occlusions	H61	Other disorders of external ear	23199	644.472	376.5	9.6345	684	829.25	673.5	2.36442	35	1206.33	960.5	71	3.20881
E11-E14	Type 2 diabetes mellitus	G63	Polyneuropathy in diseases classified elsewhere	M86	Osteomyelitis	D50	Iron deficiency anemia	17611	1273.65	1513.5	11.4187	205	819.206	637	2.10769	33	661.471	371.5	67	3.2075
E11-E14	Type 2 diabetes mellitus	S52	Fracture of forearm	T92	Sequelae of injuries of upper limb	M19	Other arthrosis	5925	791.972	741	1.74794	226	150.417	61	15.6207	29	1075.64	918.5	59	3.20708
E11-E14	Type 2 diabetes mellitus	S52	Fracture of forearm	T92	Sequelae of injuries of upper limb	M65	Synovitis and tenosynovitis	5925	1135.05	1037	1.74794	226	134.432	61	15.6207	29	953.216	782	59	3.20708
E11-E14	Type 2 diabetes mellitus	H36	Retinal disorders in diseases classified elsewhere	T82	Complications of cardiac and vascular prosthetic devices, implants and grafts	E21	Hyperparathyroidism and other disorders of parathyroid gland	23199	584.033	277.5	9.6345	179	1494.67	1430	2.74046	30	971.233	574	61	3.20698
E11-E14	Type 2 diabetes mellitus	E04	Other nontoxic goitre	C73	Malignant neoplasm of thyroid gland	J00	Acute nasopharyngitis[common cold]	12481	972.541	840	1.75585	755	124.623	25	8.25683	55	842.066	441	111	3.20662
E11-E14	Type 2 diabetes mellitus	E87	Other disorders of fluid, electrolyte and acid-base balance	E21	Hyperparathyroidism and other disorders of parathyroid gland	D63	Anemia in chronic diseases classified elsewhere	18861	1217.38	1127	4.52442	377	750.566	456	3.5782	49	729.415	455	99	3.20486
E11-E14	Type 2 diabetes mellitus	H36	Retinal disorders in diseases classified elsewhere	H33	Retinal detachments and breaks	H04	Disorders of lacrimal system	23199	833.471	585.5	9.6345	615	511.385	215	2.409	172	679.672	399	69	3.20452
E11-E14	Type 2 diabetes mellitus	H36	Retinal disorders in diseases classified elsewhere	H33	Retinal detachments and breaks	H19	Disorders of sclera and cornea in diseases classified elsewhere	23199	966.861	757	9.6345	615	583.639	231	2.409	34	1581.69	1692.5	69	3.20452
E11-E14	Type 2 diabetes mellitus	H36	Retinal disorders in diseases classified elsewhere	H33	Retinal detachments and breaks	F41	Other anxiety disorders	23199	785.472	648.5	9.6345	615	538.5	348.5	2.409	103	1247.02	1044	69	3.20452
E11-E14	Type 2 diabetes mellitus	H36	Retinal disorders in diseases classified elsewhere	H33	Retinal detachments and breaks	K71	Toxic liver disease	23199	566.618	365.5	9.6345	615	600.559	325	2.409	34	1351.76	1246	69	3.20452
E11-E14	Type 2 diabetes mellitus	G63	Polyneuropathy in diseases classified elsewhere	I79	Disorders of arteries, arterioles and capillaries in diseases classified elsewhere	M76	Enthesopathies of lower limb, excluding foot	17611	1279.59	1138.5	11.4187	1125	632.562	339	2.2946	30	982.469	736	61	3.20365
E11-E14	Type 2 diabetes mellitus	H36	Retinal disorders in diseases classified elsewhere	E16	Other disorders of pancreatic internal secretion	N10	Acute tubulo-interstitial nephritis	23199	673.291	515	9.6345	1222	1170.51	1106	1.6075	51	816.891	671	103	3.20282
E11-E14	Type 2 diabetes mellitus	H36	Retinal disorders in diseases classified elsewhere	E21	Hyperparathyroidism and other disorders of parathyroid gland	D64	Other anemias	23199	800.974	347	9.6345	336	1615.5	1652.5	2.20656	37	510.342	362	75	3.20261
E11-E14	Type 2 diabetes mellitus	H36	Retinal disorders in diseases classified elsewhere	E21	Hyperparathyroidism and other disorders of parathyroid gland	N39	Other disorders of urinary system	23199	1060.79	613	9.6345	336	1222.69	1135	2.20656	37	663.897	540	75	3.20261
E11-E14	Type 2 diabetes mellitus	H36	Retinal disorders in diseases classified elsewhere	H33	Retinal detachments and breaks	N18	Chronic kidney disease	23199	741.702	491.5	9.6345	615	564.413	300.5	2.409	102	1151.37	957	68.3333	3.2003
E11-E14	Type 2 diabetes mellitus	E04	Other nontoxic goitre	C73	Malignant neoplasm of thyroid gland	N95	Menopausal and other perimenopausal disorders	12481	1078.22	892.5	1.75585	755	207.603	60	8.25683	54	1063.02	884.5	109	3.19873
E11-E14	Type 2 diabetes mellitus	F00	Dementia in Alzheimer's disease (G30.-+)	G30	Alzheimer's disease	A41	Other sepsis	7694	1659.26	1696.5	3.64017	513	508.632	317.5	5.93642	36	711.895	508	73	3.19797
E11-E14	Type 2 diabetes mellitus	H36	Retinal disorders in diseases classified elsewhere	N18	Chronic kidney disease	M53	Other dorsopathies, NEC	23199	986.304	875	9.6345	1333	880.065	690	1.79838	45	855.978	659.5	91	3.19775
E11-E14	Type 2 diabetes mellitus	H36	Retinal disorders in diseases classified elsewhere	N18	Chronic kidney disease	H53	Visual disturbances	23199	770.733	219	9.6345	1333	1326.62	1093	1.79838	45	712.511	306	91	3.19775
E11-E14	Type 2 diabetes mellitus	H36	Retinal disorders in diseases classified elsewhere	H34	Retinal vascular occlusions	N17	Acute renal failure	23199	1048.51	745	9.6345	684	757.757	502	2.36442	34	1096.65	693	69	3.1964
E11-E14	Type 2 diabetes mellitus	H36	Retinal disorders in diseases classified elsewhere	H34	Retinal vascular occlusions	K26	Duodenal ulcer	23199	831.243	401	9.6345	684	844.378	643	2.36442	34	903.514	682	69	3.1964
E11-E14	Type 2 diabetes mellitus	H36	Retinal disorders in diseases classified elsewhere	H34	Retinal vascular occlusions	H33	Retinal detachments and breaks	23199	892	487.5	9.6345	684	762.472	382.5	2.36442	34	496.5	175	69	3.1964
E11-E14	Type 2 diabetes mellitus	G63	Polyneuropathy in diseases classified elsewhere	E21	Hyperparathyroidism and other disorders of parathyroid gland	F32	Depressive episode	17611	1220.82	1081	11.4187	290	1238.12	1138	2.053	33	420.618	245	67	3.19608
E11-E14	Type 2 diabetes mellitus	E87	Other disorders of fluid, electrolyte and acid-base balance	E21	Hyperparathyroidism and other disorders of parathyroid gland	J40	Bronchitis, not specified as acute or chronic	18861	1102.49	991	4.52442	377	1002.57	492	3.5782	48	636.941	415	97	3.196
E11-E14	Type 2 diabetes mellitus	G63	Polyneuropathy in diseases classified elsewhere	M86	Osteomyelitis	N18	Chronic kidney disease	17611	949.059	889.5	11.4187	205	964.735	643.5	2.10769	32	947.206	589.5	65	3.19434
E11-E14	Type 2 diabetes mellitus	H36	Retinal disorders in diseases classified elsewhere	T82	Complications of cardiac and vascular prosthetic devices, implants and grafts	I20	Angina pectoris	23199	706.655	517	9.6345	179	1052.97	1047	2.74046	29	924.138	457	59	3.1925
E11-E14	Type 2 diabetes mellitus	H36	Retinal disorders in diseases classified elsewhere	T82	Complications of cardiac and vascular prosthetic devices, implants and grafts	L03	Cellulitis	23199	613.633	555.5	9.6345	179	1296.8	1263	2.74046	29	810.633	575.5	59	3.1925
E11-E14	Type 2 diabetes mellitus	H36	Retinal disorders in diseases classified elsewhere	T82	Complications of cardiac and vascular prosthetic devices, implants and grafts	I50	Heart failure	23199	856.969	587	9.6345	179	1402.56	1263	2.74046	29	746.938	440	59	3.1925
E11-E14	Type 2 diabetes mellitus	H36	Retinal disorders in diseases classified elsewhere	T82	Complications of cardiac and vascular prosthetic devices, implants and grafts	M25	Other joint disorders, NEC	23199	824.6	532	9.6345	179	1057.4	991.5	2.74046	29	1048.3	877.5	59	3.1925
E11-E14	Type 2 diabetes mellitus	H36	Retinal disorders in diseases classified elsewhere	T82	Complications of cardiac and vascular prosthetic devices, implants and grafts	L29	Pruritus	23199	733.483	478	9.6345	179	1315.59	1343	2.74046	29	865.103	563	59	3.1925
E11-E14	Type 2 diabetes mellitus	H36	Retinal disorders in diseases classified elsewhere	H33	Retinal detachments and breaks	L04	Acute lymphadenitis	23199	947.818	785	9.6345	615	618.485	574	2.409	33	1162.79	1007	67	3.19174
E11-E14	Type 2 diabetes mellitus	H36	Retinal disorders in diseases classified elsewhere	H33	Retinal detachments and breaks	N95	Menopausal and other perimenopausal disorders	23199	708.061	333	9.6345	615	468.545	344	2.409	33	1050.18	837	67	3.19174
E11-E14	Type 2 diabetes mellitus	H36	Retinal disorders in diseases classified elsewhere	H33	Retinal detachments and breaks	A04	Other bacterial intestinal infections	23199	763.647	666	9.6345	615	529.206	305.5	2.409	33	1255.06	870.5	67	3.19174
E11-E14	Type 2 diabetes mellitus	H36	Retinal disorders in diseases classified elsewhere	H33	Retinal detachments and breaks	N76	Other inflammation of vagina and vulva	23199	629	463	9.6345	615	410.939	214	2.409	33	1340.76	961	67	3.19174
E11-E14	Type 2 diabetes mellitus	H36	Retinal disorders in diseases classified elsewhere	H33	Retinal detachments and breaks	B30	Viral conjunctivitis	23199	944	811	9.6345	615	495.314	216	2.409	33	804.714	523	67	3.19174
E11-E14	Type 2 diabetes mellitus	H36	Retinal disorders in diseases classified elsewhere	E21	Hyperparathyroidism and other disorders of parathyroid gland	I70	Atherosclerosis	23199	836.718	462	9.6345	336	1400.1	1299	2.20656	36	735.282	565	73	3.19087
E11-E14	Type 2 diabetes mellitus	H36	Retinal disorders in diseases classified elsewhere	E21	Hyperparathyroidism and other disorders of parathyroid gland	J40	Bronchitis, not specified as acute or chronic	23199	794.5	365	9.6345	336	1494.82	1427	2.20656	36	822.605	528	73	3.19087
E11-E14	Type 2 diabetes mellitus	H36	Retinal disorders in diseases classified elsewhere	E21	Hyperparathyroidism and other disorders of parathyroid gland	I25	Chronic ischemic heart disease	23199	924.351	416	9.6345	336	1472.68	872	2.20656	36	712.649	533	73	3.19087
E11-E14	Type 2 diabetes mellitus	H36	Retinal disorders in diseases classified elsewhere	E21	Hyperparathyroidism and other disorders of parathyroid gland	H16	Keratitis	23199	571.194	268	9.6345	336	1995.89	2207	2.20656	36	640.833	402.5	73	3.19087
E11-E14	Type 2 diabetes mellitus	H36	Retinal disorders in diseases classified elsewhere	E21	Hyperparathyroidism and other disorders of parathyroid gland	M13	Other arthritis	23199	857.162	456	9.6345	336	1331.38	1314	2.20656	36	629.486	462	73	3.19087
E11-E14	Type 2 diabetes mellitus	H36	Retinal disorders in diseases classified elsewhere	E21	Hyperparathyroidism and other disorders of parathyroid gland	E16	Other disorders of pancreatic internal secretion	23199	1115	694.5	9.6345	336	1405.84	1432.5	2.20656	36	576.053	367.5	73	3.19087
E11-E14	Type 2 diabetes mellitus	H36	Retinal disorders in diseases classified elsewhere	E21	Hyperparathyroidism and other disorders of parathyroid gland	A09	Other gastroenteritis and colitis of infectious and unspecified origin	23199	593.462	310	9.6345	336	1244.46	872	2.20656	36	820.769	755	73	3.19087
E11-E14	Type 2 diabetes mellitus	E04	Other nontoxic goitre	C73	Malignant neoplasm of thyroid gland	J34	Other disorders of nose and nasal sinuses	12481	1172.24	917	1.75585	755	174.051	70	8.25683	53	893.339	608	107	3.19068
E11-E14	Type 2 diabetes mellitus	H36	Retinal disorders in diseases classified elsewhere	H28	Cataract and other disorders of lens in diseases classified elsewhere	J01	Acute sinusitis	23199	784.034	592.5	9.6345	502	815.284	620	4.76303	84	1055.45	838	33.8	3.19063
E11-E14	Type 2 diabetes mellitus	N18	Chronic kidney disease	D63	Anemia in chronic diseases classified elsewhere	J30	Vasomotor and allergic rhinitis	5276	1099.37	846	7.84617	705	432.837	223	6.62441	74	687.907	361.5	29.8	3.19002
E11-E14	Type 2 diabetes mellitus	H36	Retinal disorders in diseases classified elsewhere	I79	Disorders of arteries, arterioles and capillaries in diseases classified elsewhere	E21	Hyperparathyroidism and other disorders of parathyroid gland	23199	889.756	613	9.6345	1200	1233.33	980	1.7985	44	885.333	537	89	3.18813
E11-E14	Type 2 diabetes mellitus	H36	Retinal disorders in diseases classified elsewhere	N18	Chronic kidney disease	G56	Mononeuropathies of upper limb	23199	764.13	346.5	9.6345	1333	1135.5	1066.5	1.79838	44	949.609	791.5	89	3.1881
E11-E14	Type 2 diabetes mellitus	F32	Depressive episode	F31	Bipolar affective disorder	D50	Iron deficiency anemia	32138	1122.84	945	2.19211	1324	985.31	696	3.23443	108	557.398	319	217	3.18712
E11-E14	Type 2 diabetes mellitus	H36	Retinal disorders in diseases classified elsewhere	E16	Other disorders of pancreatic internal secretion	S91	Open wound of ankle and foot	23199	748.02	379	9.6345	1222	1093	832	1.6075	49	813.44	559	99	3.18561
E11-E14	Type 2 diabetes mellitus	H36	Retinal disorders in diseases classified elsewhere	H28	Cataract and other disorders of lens in diseases classified elsewhere	M17	Gonarthrosis[arthrosis of knee]	23199	550.384	312.5	9.6345	502	738.779	421.5	4.76303	83	1067.52	842.5	33.4	3.18546
E11-E14	Type 2 diabetes mellitus	H36	Retinal disorders in diseases classified elsewhere	H34	Retinal vascular occlusions	I74	Arterial embolism and thrombosis	23199	406.088	302.5	9.6345	684	916.029	532	2.36442	33	1197.38	960.5	67	3.18363
E11-E14	Type 2 diabetes mellitus	H36	Retinal disorders in diseases classified elsewhere	H34	Retinal vascular occlusions	E87	Other disorders of fluid, electrolyte and acid-base balance	23199	822	483	9.6345	684	811.534	571	2.36442	100	984.068	684	67	3.18363
E11-E14	Type 2 diabetes mellitus	H36	Retinal disorders in diseases classified elsewhere	H34	Retinal vascular occlusions	K52	Other noninfective gastroenteritis and colitis	23199	636.573	382	9.6345	684	885.641	502	2.36442	100	993.398	805	67	3.18363
E11-E14	Type 2 diabetes mellitus	H36	Retinal disorders in diseases classified elsewhere	H34	Retinal vascular occlusions	E05	Thyrotoxicosis[Hyperthyroidism]	23199	783.606	536	9.6345	684	832.152	506	2.36442	33	950.545	719	67	3.18363
E11-E14	Type 2 diabetes mellitus	G63	Polyneuropathy in diseases classified elsewhere	D63	Anemia in chronic diseases classified elsewhere	I21	Acute myocardial infarction	17611	647.791	448	11.4187	649	1179.12	926	1.57074	42	944.512	670	85	3.18314
E11-E14	Type 2 diabetes mellitus	G63	Polyneuropathy in diseases classified elsewhere	D63	Anemia in chronic diseases classified elsewhere	H81	Disorders of vestibular function	17611	1088.19	811	11.4187	649	1052.3	871	1.57074	42	655.953	381	85	3.18314
E11-E14	Type 2 diabetes mellitus	G63	Polyneuropathy in diseases classified elsewhere	D63	Anemia in chronic diseases classified elsewhere	K31	Other diseases of stomach and duodenum	17611	1103.36	895	11.4187	649	863.976	645	1.57074	42	552.286	247.5	85	3.18314
E11-E14	Type 2 diabetes mellitus	G63	Polyneuropathy in diseases classified elsewhere	E21	Hyperparathyroidism and other disorders of parathyroid gland	H04	Disorders of lacrimal system	17611	1046.59	865	11.4187	290	1040.41	832	2.053	32	605.688	571.5	65	3.18292
E11-E14	Type 2 diabetes mellitus	G63	Polyneuropathy in diseases classified elsewhere	E21	Hyperparathyroidism and other disorders of parathyroid gland	L30	Neurotic excoriation(L98.1)	17611	1228.88	849	11.4187	290	1020.79	827.5	2.053	32	622.412	433.5	65	3.18292
E11-E14	Type 2 diabetes mellitus	G63	Polyneuropathy in diseases classified elsewhere	E21	Hyperparathyroidism and other disorders of parathyroid gland	E16	Other disorders of pancreatic internal secretion	17611	1098.48	1055	11.4187	290	1309.06	1193	2.053	32	601.485	352	65	3.18292
E11-E14	Type 2 diabetes mellitus	G63	Polyneuropathy in diseases classified elsewhere	E21	Hyperparathyroidism and other disorders of parathyroid gland	N39	Other disorders of urinary system	17611	1140.24	839	11.4187	290	1021.27	628	2.053	32	499.091	344	65	3.18292
E11-E14	Type 2 diabetes mellitus	E10	Insulin-dependent diabetes mellitus	G59	Mononeuropathy in diseases classified elsewhere	E16	Other disorders of pancreatic internal secretion	13112	764.609	527.5	20.0993	584	1066.17	846.5	1.7902	63	1004.09	725.5	42.3333	3.18276
E11-E14	Type 2 diabetes mellitus	H35	Other retinal disorders	H33	Retinal detachments and breaks	K27	Peptic ulcer, site unspecified	31988	756.63	621.5	2.05101	690	508.481	268.5	3.47859	106	1079.74	770.5	213	3.18175
E11-E14	Type 2 diabetes mellitus	G63	Polyneuropathy in diseases classified elsewhere	M86	Osteomyelitis	J40	Bronchitis, not specified as acute or chronic	17611	1287.39	1306	11.4187	205	799.839	486	2.10769	31	715.968	494	63	3.18076
E11-E14	Type 2 diabetes mellitus	G63	Polyneuropathy in diseases classified elsewhere	M86	Osteomyelitis	I63	Cerebral infarction	17611	1084.39	929	11.4187	205	989.71	871	2.10769	31	871.548	646	63	3.18076
E11-E14	Type 2 diabetes mellitus	G63	Polyneuropathy in diseases classified elsewhere	M86	Osteomyelitis	M54	Dorsalgia	17611	1004.82	982	11.4187	205	915.667	870	2.10769	31	855.061	672	63	3.18076
E11-E14	Type 2 diabetes mellitus	G63	Polyneuropathy in diseases classified elsewhere	M86	Osteomyelitis	H35	Other retinal disorders	17611	1272.84	1229	11.4187	205	616.968	465	2.10769	31	603.581	321	63	3.18076
E11-E14	Type 2 diabetes mellitus	G63	Polyneuropathy in diseases classified elsewhere	L89	Decubitus ulcer and pressure area	B37	Candidiasis	17611	1032.67	757.5	11.4187	1019	985.333	746.5	1.45747	45	464.667	190.5	91	3.18026
E11-E14	Type 2 diabetes mellitus	H36	Retinal disorders in diseases classified elsewhere	H28	Cataract and other disorders of lens in diseases classified elsewhere	H93	Other disorders of ear, NEC	23199	772.226	623	9.6345	502	894.245	713	4.76303	49	1251.96	1115	33	3.18023
E11-E14	Type 2 diabetes mellitus	H36	Retinal disorders in diseases classified elsewhere	H34	Retinal vascular occlusions	L03	Cellulitis	23199	933.647	703	9.6345	684	711.951	374.5	2.36442	99	1083.36	912	66.3333	3.17929
E11-E14	Type 2 diabetes mellitus	F32	Depressive episode	F31	Bipolar affective disorder	M25	Other joint disorders, NEC	32138	1039.89	787	2.19211	1324	738.955	491	3.23443	106	784.745	564.5	213	3.17904
E11-E14	Type 2 diabetes mellitus	H36	Retinal disorders in diseases classified elsewhere	E21	Hyperparathyroidism and other disorders of parathyroid gland	J06	Acute upper respiratory infections of muitiple and unspecified sites	23199	586.889	272	9.6345	336	1458	1368	2.20656	35	642.056	403	71	3.1788
E11-E14	Type 2 diabetes mellitus	H36	Retinal disorders in diseases classified elsewhere	E21	Hyperparathyroidism and other disorders of parathyroid gland	F32	Depressive episode	23199	1147.59	809	9.6345	336	1511.22	1314	2.20656	35	398.108	215	71	3.1788
E11-E14	Type 2 diabetes mellitus	H36	Retinal disorders in diseases classified elsewhere	E21	Hyperparathyroidism and other disorders of parathyroid gland	N31	Neuromuscular dysfunction of bladder, NEC	23199	845.6	422	9.6345	336	1418.74	1314	2.20656	35	684.629	599	71	3.1788
E11-E14	Type 2 diabetes mellitus	H36	Retinal disorders in diseases classified elsewhere	E21	Hyperparathyroidism and other disorders of parathyroid gland	M81	Osteoporosis without pathological fracture	23199	856.917	339	9.6345	336	1632.03	1580.5	2.20656	35	584.222	419.5	71	3.1788
E11-E14	Type 2 diabetes mellitus	H36	Retinal disorders in diseases classified elsewhere	H33	Retinal detachments and breaks	I87	Other disorders of veins	23199	781.515	622	9.6345	615	799.091	366	2.409	32	1355.09	1296	65	3.17858
E11-E14	Type 2 diabetes mellitus	H36	Retinal disorders in diseases classified elsewhere	H33	Retinal detachments and breaks	S00	Superficial injury of head	23199	641.152	559	9.6345	615	960.818	749	2.409	32	1208.58	720	65	3.17858
E11-E14	Type 2 diabetes mellitus	H36	Retinal disorders in diseases classified elsewhere	I79	Disorders of arteries, arterioles and capillaries in diseases classified elsewhere	M43	Other deforming dorsopathies	23199	677.182	412.5	9.6345	1200	1068.25	819	1.7985	43	1201.68	980	87	3.17826
E11-E14	Type 2 diabetes mellitus	H36	Retinal disorders in diseases classified elsewhere	I79	Disorders of arteries, arterioles and capillaries in diseases classified elsewhere	K56	Paralytic ileus and intestinal obstruction without hernia	23199	803	584	9.6345	1200	958.156	714	1.7985	43	1169.8	861	87	3.17826
E11-E14	Type 2 diabetes mellitus	H36	Retinal disorders in diseases classified elsewhere	I79	Disorders of arteries, arterioles and capillaries in diseases classified elsewhere	F01	Vascular dementia	23199	727.386	459	9.6345	1200	938.477	740	1.7985	43	1314.66	1317.5	87	3.17826
E11-E14	Type 2 diabetes mellitus	N18	Chronic kidney disease	N19	Unspecified kidney failure	A09	Other gastroenteritis and colitis of infectious and unspecified origin	5276	1044	786.5	7.84617	317	635.806	445.5	3.25641	29	843.778	568	59	3.17825
E11-E14	Type 2 diabetes mellitus	E87	Other disorders of fluid, electrolyte and acid-base balance	E21	Hyperparathyroidism and other disorders of parathyroid gland	L03	Cellulitis	18861	928.173	537.5	4.52442	377	813.346	373	3.5782	46	938.827	635.5	93	3.17771
E11-E14	Type 2 diabetes mellitus	H36	Retinal disorders in diseases classified elsewhere	H28	Cataract and other disorders of lens in diseases classified elsewhere	M13	Other arthritis	23199	695.967	362	9.6345	502	781.116	483	4.76303	114	993.355	871	32.7143	3.17645
E11-E14	Type 2 diabetes mellitus	H36	Retinal disorders in diseases classified elsewhere	H28	Cataract and other disorders of lens in diseases classified elsewhere	L30	Neurotic excoriation(L98.1)	23199	744.702	550.5	9.6345	502	855.774	638.5	4.76303	81	1308.69	1074	32.6	3.17493
E11-E14	Type 2 diabetes mellitus	H36	Retinal disorders in diseases classified elsewhere	H34	Retinal vascular occlusions	M13	Other arthritis	23199	888.902	476.5	9.6345	684	715.49	398.5	2.36442	98	970.412	673	65.6667	3.1749
E11-E14	Type 2 diabetes mellitus	N18	Chronic kidney disease	E83	Disorders of mineral metabolism	E20	Hypoparathyroidism	5276	1313.35	926.5	7.84617	578	565	343	2.76134	34	619.674	354	69	3.17463
E11-E14	Type 2 diabetes mellitus	E04	Other nontoxic goitre	C73	Malignant neoplasm of thyroid gland	J32	Chronic sinusitis	12481	1072.86	872	1.75585	755	151.517	39.5	8.25683	51	752.19	536.5	103	3.17414
E11-E14	Type 2 diabetes mellitus	E04	Other nontoxic goitre	C73	Malignant neoplasm of thyroid gland	F45	Somatoform disorders	12481	1121.32	910	1.75585	755	157.464	38	8.25683	51	820.875	717.5	103	3.17414
E11-E14	Type 2 diabetes mellitus	H36	Retinal disorders in diseases classified elsewhere	H33	Retinal detachments and breaks	K29	Gastritis and duodenitis	23199	562.306	389.5	9.6345	615	346.531	186.5	2.409	96	921.531	607.5	64.3333	3.1741
E11-E14	Type 2 diabetes mellitus	G63	Polyneuropathy in diseases classified elsewhere	D63	Anemia in chronic diseases classified elsewhere	N25	Disorders resulting from impaired renal tubular function	17611	1086.37	781	11.4187	649	953.317	659	1.57074	41	745.098	482	83	3.1728
E11-E14	Type 2 diabetes mellitus	G63	Polyneuropathy in diseases classified elsewhere	D63	Anemia in chronic diseases classified elsewhere	E10	Insulin-dependent diabetes mellitus	17611	995.81	750.5	11.4187	649	858.524	495	1.57074	41	757.071	432	83	3.1728
E11-E14	Type 2 diabetes mellitus	G63	Polyneuropathy in diseases classified elsewhere	D63	Anemia in chronic diseases classified elsewhere	L28	Lichen simplex chronicus and prurigo	17611	1250.17	805.5	11.4187	649	983.714	635	1.57074	41	903.333	650.5	83	3.1728
E11-E14	Type 2 diabetes mellitus	H36	Retinal disorders in diseases classified elsewhere	H34	Retinal vascular occlusions	J38	Diseases of vocal cords and larynx, NEC	23199	625.324	450.5	9.6345	684	838.618	470.5	2.36442	32	1282.76	1017.5	65	3.17047
E11-E14	Type 2 diabetes mellitus	H36	Retinal disorders in diseases classified elsewhere	H34	Retinal vascular occlusions	S80	Superficial injury of lower leg	23199	1043.97	605.5	9.6345	684	951.594	678.5	2.36442	32	1025.25	691.5	65	3.17047
E11-E14	Type 2 diabetes mellitus	D50	Iron deficiency anemia	D63	Anemia in chronic diseases classified elsewhere	F51	Nonorganic sleep disorders	27945	1001.85	688	2.6809	1104	619.118	294	3.0469	90	880.204	560	181	3.16982
E11-E14	Type 2 diabetes mellitus	H36	Retinal disorders in diseases classified elsewhere	H33	Retinal detachments and breaks	J18	Pneumonia, organism unspecified	23199	710.92	479.5	9.6345	615	593.93	354.5	2.409	95	1185.67	1060.5	63.6667	3.16958
E11-E14	Type 2 diabetes mellitus	G63	Polyneuropathy in diseases classified elsewhere	E21	Hyperparathyroidism and other disorders of parathyroid gland	E83	Disorders of mineral metabolism	17611	1225.45	850	11.4187	290	1199.71	960	2.053	31	422.742	183	63	3.16935
E11-E14	Type 2 diabetes mellitus	G63	Polyneuropathy in diseases classified elsewhere	E21	Hyperparathyroidism and other disorders of parathyroid gland	K21	Gastro-oesophageal reflux disease	17611	986.5	881	11.4187	290	1128.53	1063	2.053	31	748.094	493	63	3.16935
E11-E14	Type 2 diabetes mellitus	G63	Polyneuropathy in diseases classified elsewhere	E21	Hyperparathyroidism and other disorders of parathyroid gland	E07	Other disorders of thyroid	17611	1421.56	1438	11.4187	290	1215.41	957.5	2.053	31	668.594	532	63	3.16935
E11-E14	Type 2 diabetes mellitus	G63	Polyneuropathy in diseases classified elsewhere	E21	Hyperparathyroidism and other disorders of parathyroid gland	H25	Senile cataract	17611	1028.94	723	11.4187	290	1065.03	678	2.053	31	638.871	400	63	3.16935
E11-E14	Type 2 diabetes mellitus	E87	Other disorders of fluid, electrolyte and acid-base balance	N25	Disorders resulting from impaired renal tubular function	E83	Disorders of mineral metabolism	18861	1130.44	1026	4.52442	219	684.488	427	4.02752	40	464.419	300	81	3.16909
E11-E14	Type 2 diabetes mellitus	H36	Retinal disorders in diseases classified elsewhere	I79	Disorders of arteries, arterioles and capillaries in diseases classified elsewhere	J37	Chronic laryngitis and laryngotracheitis	23199	796.955	601	9.6345	1200	1066.18	887.5	1.7985	42	1109.95	920.5	85	3.16816
E11-E14	Type 2 diabetes mellitus	H36	Retinal disorders in diseases classified elsewhere	I79	Disorders of arteries, arterioles and capillaries in diseases classified elsewhere	H20	Iridocyclitis	23199	778.023	375	9.6345	1200	1034.02	782	1.7985	42	926.698	606	85	3.16816
E11-E14	Type 2 diabetes mellitus	H36	Retinal disorders in diseases classified elsewhere	E16	Other disorders of pancreatic internal secretion	E21	Hyperparathyroidism and other disorders of parathyroid gland	23199	673.551	359	9.6345	1222	1538.49	1421	1.6075	47	1039.16	927	95	3.1677
E11-E14	Type 2 diabetes mellitus	G63	Polyneuropathy in diseases classified elsewhere	M86	Osteomyelitis	H10	Conjunctivitis	17611	1031.43	971	11.4187	205	827.067	469	2.10769	30	819.133	560	61	3.16675
E11-E14	Type 2 diabetes mellitus	G63	Polyneuropathy in diseases classified elsewhere	M86	Osteomyelitis	L29	Pruritus	17611	1309.39	1229	11.4187	205	869.485	564	2.10769	30	780.455	579	61	3.16675
E11-E14	Type 2 diabetes mellitus	H36	Retinal disorders in diseases classified elsewhere	E21	Hyperparathyroidism and other disorders of parathyroid gland	D63	Anemia in chronic diseases classified elsewhere	23199	926.054	501	9.6345	336	1600.46	1377	2.20656	34	714.514	523	69	3.16639
E11-E14	Type 2 diabetes mellitus	H36	Retinal disorders in diseases classified elsewhere	E21	Hyperparathyroidism and other disorders of parathyroid gland	J45	Asthma	23199	860.618	435.5	9.6345	336	1359.09	1035	2.20656	34	712.941	527.5	69	3.16639
E11-E14	Type 2 diabetes mellitus	H36	Retinal disorders in diseases classified elsewhere	E21	Hyperparathyroidism and other disorders of parathyroid gland	M10	Gout	23199	996.083	879	9.6345	336	1262.83	1116.5	2.20656	34	888.556	754	69	3.16639
E11-E14	Type 2 diabetes mellitus	S32	Fracture of lumbar spine and pelvis	T91	Sequelae of injuries of neck and trunk	F00	Dementia in Alzheimer's disease (G30.-+)	7237	1220.35	1146.5	2.46597	352	486.717	218.5	5.55118	53	893.533	824	107	3.16576
E11-E14	Type 2 diabetes mellitus	E04	Other nontoxic goitre	C73	Malignant neoplasm of thyroid gland	M06	Other rheumatoid arthritis	12481	1110.21	922.5	1.75585	755	166.135	49.5	8.25683	50	1037.52	836.5	101	3.16562
E11-E14	Type 2 diabetes mellitus	H36	Retinal disorders in diseases classified elsewhere	G59	Mononeuropathy in diseases classified elsewhere	E04	Other nontoxic goitre	23199	821.222	466	9.6345	765	950	707	1.66957	45	1097.69	972	91	3.16548
E11-E14	Type 2 diabetes mellitus	H35	Other retinal disorders	H33	Retinal detachments and breaks	L30	Neurotic excoriation(L98.1)	31988	977.419	731	2.05101	690	525.733	272	3.47859	102	1111.75	766	205	3.16513
E11-E14	Type 2 diabetes mellitus	H36	Retinal disorders in diseases classified elsewhere	H33	Retinal detachments and breaks	T81	Complications of procedures, NEC	23199	592.606	428	9.6345	615	735.333	326	2.409	31	1189.7	817	63	3.16501
E11-E14	Type 2 diabetes mellitus	H36	Retinal disorders in diseases classified elsewhere	H33	Retinal detachments and breaks	G31	Other degenerative diseases of nervous system NEC	23199	572.323	438	9.6345	615	488.774	255	2.409	31	1406.97	1272	63	3.16501
E11-E14	Type 2 diabetes mellitus	H36	Retinal disorders in diseases classified elsewhere	H33	Retinal detachments and breaks	K86	Other diseases of pancreas	23199	711.719	517	9.6345	615	578.781	326	2.409	31	1499.91	1469	63	3.16501
E11-E14	Type 2 diabetes mellitus	H36	Retinal disorders in diseases classified elsewhere	H28	Cataract and other disorders of lens in diseases classified elsewhere	L85	Other epidermal thickening	23199	768.25	522	9.6345	502	789.292	670	4.76303	47	1148.44	969	31.6667	3.16232
E11-E14	Type 2 diabetes mellitus	H36	Retinal disorders in diseases classified elsewhere	H28	Cataract and other disorders of lens in diseases classified elsewhere	M06	Other rheumatoid arthritis	23199	797.939	524	9.6345	502	680.102	605	4.76303	47	1372.69	995	31.6667	3.16232
E11-E14	Type 2 diabetes mellitus	H36	Retinal disorders in diseases classified elsewhere	H28	Cataract and other disorders of lens in diseases classified elsewhere	I69	Sequelae of cerebrovascular disease	23199	630.857	391	9.6345	502	666.204	503	4.76303	47	978.592	656	31.6667	3.16232
E11-E14	Type 2 diabetes mellitus	G63	Polyneuropathy in diseases classified elsewhere	D63	Anemia in chronic diseases classified elsewhere	J32	Chronic sinusitis	17611	1262.3	1252	11.4187	649	903.884	729	1.57074	40	605.674	419	81	3.1622
E11-E14	Type 2 diabetes mellitus	H36	Retinal disorders in diseases classified elsewhere	H28	Cataract and other disorders of lens in diseases classified elsewhere	M19	Other arthrosis	23199	854.438	629.5	9.6345	502	869.295	650	4.76303	110	1125.97	879.5	31.5714	3.16101
E11-E14	Type 2 diabetes mellitus	H36	Retinal disorders in diseases classified elsewhere	H53	Visual disturbances	E05	Thyrotoxicosis[Hyperthyroidism]	23199	595.83	282	9.6345	835	821.792	450	1.43188	52	792.415	720	105	3.16092
E11-E14	Type 2 diabetes mellitus	I63	Cerebral infarction	I65	Occlusion and stenosis of precerebral arteries, not resulting in cerebral infarction	J30	Vasomotor and allergic rhinitis	17698	914.427	718	3.57408	769	587.921	253	2.31429	87	855.944	628	175	3.16062
E11-E14	Type 2 diabetes mellitus	E87	Other disorders of fluid, electrolyte and acid-base balance	E21	Hyperparathyroidism and other disorders of parathyroid gland	M10	Gout	18861	1339.65	1148	4.52442	377	810.261	479	3.5782	44	694	466	89	3.15862
E11-E14	Type 2 diabetes mellitus	H36	Retinal disorders in diseases classified elsewhere	E16	Other disorders of pancreatic internal secretion	G81	Hemiplegia	23199	814.617	650	9.6345	1222	1166.43	1155	1.6075	46	769.468	529	93	3.15846
E11-E14	Type 2 diabetes mellitus	H36	Retinal disorders in diseases classified elsewhere	E16	Other disorders of pancreatic internal secretion	S90	Superficial injury of ankle and foot	23199	888.083	571	9.6345	1222	1091.46	1058.5	1.6075	46	762.062	477.5	93	3.15846
E11-E14	Type 2 diabetes mellitus	H36	Retinal disorders in diseases classified elsewhere	I79	Disorders of arteries, arterioles and capillaries in diseases classified elsewhere	H68	Eustachian salpingitis and obstruction	23199	1001.48	721	9.6345	1200	961.69	613.5	1.7985	41	1036.62	689.5	83	3.15782
E11-E14	Type 2 diabetes mellitus	H36	Retinal disorders in diseases classified elsewhere	I79	Disorders of arteries, arterioles and capillaries in diseases classified elsewhere	H53	Visual disturbances	23199	727.929	281.5	9.6345	1200	1397	1132.5	1.7985	41	857.786	684	83	3.15782
E11-E14	Type 2 diabetes mellitus	H36	Retinal disorders in diseases classified elsewhere	H28	Cataract and other disorders of lens in diseases classified elsewhere	H35	Other retinal disorders	23199	844.241	580.5	9.6345	502	874.393	640	4.76303	109	824.062	572	31.2857	3.15706
E11-E14	Type 2 diabetes mellitus	H36	Retinal disorders in diseases classified elsewhere	H34	Retinal vascular occlusions	T81	Complications of procedures, NEC	23199	872.406	553.5	9.6345	684	699.5	508.5	2.36442	31	945.281	758	63	3.15689
E11-E14	Type 2 diabetes mellitus	H36	Retinal disorders in diseases classified elsewhere	H34	Retinal vascular occlusions	I12	Hypertensive renal disease	23199	717.677	428	9.6345	684	797.065	515	2.36442	31	1100.61	1043	63	3.15689
E11-E14	Type 2 diabetes mellitus	E04	Other nontoxic goitre	E89	Postprocedural endocrine and metabolic disorders, NEC	M25	Other joint disorders, NEC	12481	1056.59	786	1.75585	425	429.253	157	5.86897	69	773.013	560	139	3.15606
E11-E14	Type 2 diabetes mellitus	H36	Retinal disorders in diseases classified elsewhere	G59	Mononeuropathy in diseases classified elsewhere	N17	Acute renal failure	23199	870.644	552	9.6345	765	991.022	752	1.66957	44	1206.98	906	89	3.15583
E11-E14	Type 2 diabetes mellitus	G63	Polyneuropathy in diseases classified elsewhere	E21	Hyperparathyroidism and other disorders of parathyroid gland	T81	Complications of procedures, NEC	17611	853.839	753	11.4187	290	1389.84	1343	2.053	30	714.065	504	61	3.15533
E11-E14	Type 2 diabetes mellitus	G63	Polyneuropathy in diseases classified elsewhere	E21	Hyperparathyroidism and other disorders of parathyroid gland	M19	Other arthrosis	17611	822	645	11.4187	290	1436.78	1383.5	2.053	30	686.562	601.5	61	3.15533
E11-E14	Type 2 diabetes mellitus	G63	Polyneuropathy in diseases classified elsewhere	E21	Hyperparathyroidism and other disorders of parathyroid gland	M79	Other soft tissue disorders, NEC	17611	1225.97	1009	11.4187	290	1027.48	888	2.053	30	752.452	552	61	3.15533
E11-E14	Type 2 diabetes mellitus	H36	Retinal disorders in diseases classified elsewhere	E21	Hyperparathyroidism and other disorders of parathyroid gland	J20	Acute bronchitis	23199	822.657	472	9.6345	336	1152.83	973	2.20656	33	813.943	736	67	3.15362
E11-E14	Type 2 diabetes mellitus	H36	Retinal disorders in diseases classified elsewhere	E21	Hyperparathyroidism and other disorders of parathyroid gland	K58	Irritable bowel syndrome	23199	659.971	330	9.6345	336	1347.29	1072	2.20656	33	745.086	396	67	3.15362
E11-E14	Type 2 diabetes mellitus	H36	Retinal disorders in diseases classified elsewhere	H28	Cataract and other disorders of lens in diseases classified elsewhere	S23	Dislocation, sprain and strain of joints and ligaments of thorax	23199	836.784	434	9.6345	502	705.098	428	4.76303	46	1009.98	752	31	3.15307
E11-E14	Type 2 diabetes mellitus	G63	Polyneuropathy in diseases classified elsewhere	M86	Osteomyelitis	K25	Gastric ulcer	17611	963.897	929	11.4187	205	703.517	579	2.10769	29	902.345	715	59	3.15227
E11-E14	Type 2 diabetes mellitus	G63	Polyneuropathy in diseases classified elsewhere	M86	Osteomyelitis	D64	Other anemias	17611	868.933	528	11.4187	205	962.533	568	2.10769	29	712.167	395.5	59	3.15227
E11-E14	Type 2 diabetes mellitus	H36	Retinal disorders in diseases classified elsewhere	H33	Retinal detachments and breaks	I65	Occlusion and stenosis of precerebral arteries, not resulting in cerebral infarction	23199	611.167	300.5	9.6345	615	508	428	2.409	30	1642.93	1618	61	3.151
E11-E14	Type 2 diabetes mellitus	H36	Retinal disorders in diseases classified elsewhere	H33	Retinal detachments and breaks	A41	Other sepsis	23199	596.581	235	9.6345	615	844.806	567	2.409	30	1374.19	1323	61	3.151
E11-E14	Type 2 diabetes mellitus	G63	Polyneuropathy in diseases classified elsewhere	L89	Decubitus ulcer and pressure area	I46	Cardiac arrest	17611	1266.98	1186	11.4187	1019	1012.87	876.5	1.45747	42	419.826	105	85	3.15063
E11-E14	Type 2 diabetes mellitus	E04	Other nontoxic goitre	E89	Postprocedural endocrine and metabolic disorders, NEC	M81	Osteoporosis without pathological fracture	12481	1101.51	889	1.75585	425	206.403	81	5.86897	68	539.584	371	137	3.14977
E11-E14	Type 2 diabetes mellitus	H36	Retinal disorders in diseases classified elsewhere	E16	Other disorders of pancreatic internal secretion	K71	Toxic liver disease	23199	835.844	628	9.6345	1222	1256.13	813	1.6075	45	822.022	636	91	3.14902
E11-E14	Type 2 diabetes mellitus	E87	Other disorders of fluid, electrolyte and acid-base balance	E21	Hyperparathyroidism and other disorders of parathyroid gland	F32	Depressive episode	18861	1373.36	1175	4.52442	377	780.106	484	3.5782	43	598.872	327	87	3.14875
E11-E14	Type 2 diabetes mellitus	E87	Other disorders of fluid, electrolyte and acid-base balance	E21	Hyperparathyroidism and other disorders of parathyroid gland	H16	Keratitis	18861	1159.87	1024	4.52442	377	1046.72	860.5	3.5782	43	788.022	466	87	3.14875
E11-E14	Type 2 diabetes mellitus	E87	Other disorders of fluid, electrolyte and acid-base balance	E21	Hyperparathyroidism and other disorders of parathyroid gland	D64	Other anemias	18861	1021.42	1018	4.52442	377	822.667	760	3.5782	43	746.289	529	87	3.14875
E11-E14	Type 2 diabetes mellitus	E87	Other disorders of fluid, electrolyte and acid-base balance	E21	Hyperparathyroidism and other disorders of parathyroid gland	E07	Other disorders of thyroid	18861	1163.37	647.5	4.52442	377	992.891	691.5	3.5782	43	1005.07	552.5	87	3.14875
E11-E14	Type 2 diabetes mellitus	N18	Chronic kidney disease	E83	Disorders of mineral metabolism	I82	Other venous embolism and thrombosis	5276	1044.32	667	7.84617	578	682.382	506	2.76134	32	869.647	649.5	65	3.14869
E11-E14	Type 2 diabetes mellitus	E04	Other nontoxic goitre	C73	Malignant neoplasm of thyroid gland	J21	Acute bronchiolitis	12481	1143.69	944	1.75585	755	215.49	33	8.25683	48	970.647	857	97	3.14807
E11-E14	Type 2 diabetes mellitus	H35	Other retinal disorders	H33	Retinal detachments and breaks	G63	Polyneuropathy in diseases classified elsewhere	31988	739.44	542	2.05101	690	471.8	205.5	3.47859	98	1040.03	837.5	197	3.14784
E11-E14	Type 2 diabetes mellitus	F00	Dementia in Alzheimer's disease (G30.-+)	G30	Alzheimer's disease	M48	Other spondylopathies	7694	1180.92	1208	3.64017	513	438.308	210	5.93642	32	680.538	413	65	3.14756
E11-E14	Type 2 diabetes mellitus	H36	Retinal disorders in diseases classified elsewhere	I79	Disorders of arteries, arterioles and capillaries in diseases classified elsewhere	I24	Other acute ischemic heart diseases	23199	946.405	675	9.6345	1200	747.429	784.5	1.7985	40	925.643	609.5	81	3.14723
E11-E14	Type 2 diabetes mellitus	H36	Retinal disorders in diseases classified elsewhere	N18	Chronic kidney disease	S82	Fracture of lower leg, including ankle	23199	858.048	515.5	9.6345	1333	1081.21	987.5	1.79838	40	1074.74	834.5	81	3.1472
E11-E14	Type 2 diabetes mellitus	E10	Insulin-dependent diabetes mellitus	G59	Mononeuropathy in diseases classified elsewhere	J42	Unspecified chronic bronchitis	13112	840.574	571	20.0993	584	1146	1012	1.7902	58	968.148	687	39	3.14715
E11-E14	Type 2 diabetes mellitus	H36	Retinal disorders in diseases classified elsewhere	G59	Mononeuropathy in diseases classified elsewhere	D63	Anemia in chronic diseases classified elsewhere	23199	873.093	622	9.6345	765	1287.44	1128	1.66957	43	885.186	796	87	3.14595
E11-E14	Type 2 diabetes mellitus	H36	Retinal disorders in diseases classified elsewhere	G59	Mononeuropathy in diseases classified elsewhere	J90	Pleural effusion, NEC	23199	719.581	549	9.6345	765	1012	775	1.66957	43	1361.23	1210	87	3.14595
E11-E14	Type 2 diabetes mellitus	D34	Benign neoplasm of thyroid gland	C73	Malignant neoplasm of thyroid gland	E20	Hypoparathyroidism	5737	1397.59	1100.5	1.47514	518	87.2576	27.5	8.86325	53	173.879	63	107	3.14581
E11-E14	Type 2 diabetes mellitus	N18	Chronic kidney disease	E21	Hyperparathyroidism and other disorders of parathyroid gland	G47	Sleep disorders	5276	1410.75	1207	7.84617	355	592.132	380	10.0141	44	675.83	390	17.8	3.14569
E11-E14	Type 2 diabetes mellitus	E10	Insulin-dependent diabetes mellitus	E16	Other disorders of pancreatic internal secretion	I79	Disorders of arteries, arterioles and capillaries in diseases classified elsewhere	13112	1026.68	965	20.0993	1016	1068.6	813	2.01487	51	754.604	536	34.3333	3.14314
E11-E14	Type 2 diabetes mellitus	H36	Retinal disorders in diseases classified elsewhere	H34	Retinal vascular occlusions	J20	Acute bronchitis	23199	669.739	411.5	9.6345	684	618.141	319	2.36442	91	1001.76	752.5	61	3.14288
E11-E14	Type 2 diabetes mellitus	H36	Retinal disorders in diseases classified elsewhere	H34	Retinal vascular occlusions	J00	Acute nasopharyngitis[common cold]	23199	839.174	497	9.6345	684	700	483.5	2.36442	91	832.293	572.5	61	3.14288
E11-E14	Type 2 diabetes mellitus	H36	Retinal disorders in diseases classified elsewhere	H34	Retinal vascular occlusions	N28	Other disorders of kidney and ureter, NEC	23199	611.125	301.5	9.6345	684	800.625	656	2.36442	30	1226.59	784	61	3.14288
E11-E14	Type 2 diabetes mellitus	H36	Retinal disorders in diseases classified elsewhere	H34	Retinal vascular occlusions	I87	Other disorders of veins	23199	978.097	721	9.6345	684	1191.35	900	2.36442	30	1228.1	1191	61	3.14288
E11-E14	Type 2 diabetes mellitus	H36	Retinal disorders in diseases classified elsewhere	H34	Retinal vascular occlusions	S60	Superficial injury of wrist and hand	23199	908.484	478	9.6345	684	720.387	448	2.36442	30	1443.74	981	61	3.14288
E11-E14	Type 2 diabetes mellitus	K05	Gingivitis and periodontal diseases	K03	Other diseases of hard tissues of teeth	I73	Other peripheral vascular diseases	11239	906.348	702	3.15873	184	420.826	182.5	5.05479	43	885.826	641	87	3.14273
E11-E14	Type 2 diabetes mellitus	D50	Iron deficiency anemia	T82	Complications of cardiac and vascular prosthetic devices, implants and grafts	J18	Pneumonia, organism unspecified	27945	1311.71	1199	2.6809	258	762.578	729	5.68132	45	641.533	587	91	3.14177
E11-E14	Type 2 diabetes mellitus	G63	Polyneuropathy in diseases classified elsewhere	E21	Hyperparathyroidism and other disorders of parathyroid gland	I12	Hypertensive renal disease	17611	857.759	848	11.4187	290	1739	2001	2.053	29	392.862	189	59	3.14086
E11-E14	Type 2 diabetes mellitus	G63	Polyneuropathy in diseases classified elsewhere	E21	Hyperparathyroidism and other disorders of parathyroid gland	M25	Other joint disorders, NEC	17611	711.375	607	11.4187	290	1204.81	1010	2.053	29	853.594	661	59	3.14086
E11-E14	Type 2 diabetes mellitus	G63	Polyneuropathy in diseases classified elsewhere	E21	Hyperparathyroidism and other disorders of parathyroid gland	L50	Urticaria	17611	837.621	601	11.4187	290	1306.38	789	2.053	29	583.483	403	59	3.14086
E11-E14	Type 2 diabetes mellitus	H36	Retinal disorders in diseases classified elsewhere	E21	Hyperparathyroidism and other disorders of parathyroid gland	T81	Complications of procedures, NEC	23199	812.688	340	9.6345	336	1581.44	1298	2.20656	32	790.406	512.5	65	3.14046
E11-E14	Type 2 diabetes mellitus	G63	Polyneuropathy in diseases classified elsewhere	L89	Decubitus ulcer and pressure area	N18	Chronic kidney disease	17611	1020.17	737	11.4187	1019	974.048	677.5	1.45747	41	730.571	468.5	83	3.14029
E11-E14	Type 2 diabetes mellitus	G63	Polyneuropathy in diseases classified elsewhere	D63	Anemia in chronic diseases classified elsewhere	N18	Chronic kidney disease	17611	779.526	494	11.4187	649	846.026	859.5	1.57074	38	675.605	670	77	3.14021
E11-E14	Type 2 diabetes mellitus	G63	Polyneuropathy in diseases classified elsewhere	D63	Anemia in chronic diseases classified elsewhere	L08	Other local infections of skin and subcutaneous tissue	17611	1053.13	741	11.4187	649	1156.54	1086	1.57074	38	785.949	639	77	3.14021
E11-E14	Type 2 diabetes mellitus	H36	Retinal disorders in diseases classified elsewhere	H34	Retinal vascular occlusions	K30	Dyspepsia	23199	827.639	536	9.6345	684	719.161	461	2.36442	151	956.168	713	60.6	3.14003
E11-E14	Type 2 diabetes mellitus	H36	Retinal disorders in diseases classified elsewhere	I79	Disorders of arteries, arterioles and capillaries in diseases classified elsewhere	M62	Other disorders of muscle	23199	727.008	507	9.6345	1200	1094.67	932	1.7985	119	981.071	805	79.6667	3.14002
E11-E14	Type 2 diabetes mellitus	H36	Retinal disorders in diseases classified elsewhere	E16	Other disorders of pancreatic internal secretion	S81	Open wound of lower leg	23199	733.383	463	9.6345	1222	1182	774	1.6075	44	958.191	589	89	3.13937
E11-E14	Type 2 diabetes mellitus	H36	Retinal disorders in diseases classified elsewhere	E16	Other disorders of pancreatic internal secretion	K86	Other diseases of pancreas	23199	757.312	562.5	9.6345	1222	1177.73	976.5	1.6075	44	829.479	598	89	3.13937
E11-E14	Type 2 diabetes mellitus	E04	Other nontoxic goitre	C73	Malignant neoplasm of thyroid gland	I84	Hemorrhoids	12481	1102.5	850	1.75585	755	201.72	50.5	8.25683	47	801.4	557.5	95	3.13902
E11-E14	Type 2 diabetes mellitus	E04	Other nontoxic goitre	C73	Malignant neoplasm of thyroid gland	D64	Other anemias	12481	1148.52	956.5	1.75585	755	132.038	30.5	8.25683	47	1075.38	932.5	95	3.13902
E11-E14	Type 2 diabetes mellitus	E87	Other disorders of fluid, electrolyte and acid-base balance	E21	Hyperparathyroidism and other disorders of parathyroid gland	I12	Hypertensive renal disease	18861	1363.09	1235	4.52442	377	853.767	425	3.5782	42	527.791	185	85	3.13865
E11-E14	Type 2 diabetes mellitus	E87	Other disorders of fluid, electrolyte and acid-base balance	E21	Hyperparathyroidism and other disorders of parathyroid gland	M79	Other soft tissue disorders, NEC	18861	991.86	900	4.52442	377	829.953	456	3.5782	42	844.651	626	85	3.13865
E11-E14	Type 2 diabetes mellitus	M51	Other intervertebral disc disorders	M96	Postprocedural musculoskeletal disorders, NEC	K30	Dyspepsia	38137	791.218	574	1.48418	1359	773.035	549.5	2.31799	199	834.98	635	399	3.13757
E11-E14	Type 2 diabetes mellitus	H36	Retinal disorders in diseases classified elsewhere	H33	Retinal detachments and breaks	J45	Asthma	23199	561.955	410	9.6345	615	723.27	441	2.409	88	1190.84	1137	59	3.13652
E11-E14	Type 2 diabetes mellitus	H36	Retinal disorders in diseases classified elsewhere	H33	Retinal detachments and breaks	F00	Dementia in Alzheimer's disease (G30.-+)	23199	802.969	606	9.6345	615	545.562	298	2.409	29	1500.25	1493.5	59	3.13652
E11-E14	Type 2 diabetes mellitus	H36	Retinal disorders in diseases classified elsewhere	H33	Retinal detachments and breaks	E21	Hyperparathyroidism and other disorders of parathyroid gland	23199	807.655	456	9.6345	615	558.276	433	2.409	29	1989.34	2051	59	3.13652
E11-E14	Type 2 diabetes mellitus	H36	Retinal disorders in diseases classified elsewhere	N18	Chronic kidney disease	S72	Fracture of femur	23199	899.19	591	9.6345	1333	1042.19	1120.5	1.79838	39	1083.24	817.5	79	3.13634
E11-E14	Type 2 diabetes mellitus	H36	Retinal disorders in diseases classified elsewhere	H28	Cataract and other disorders of lens in diseases classified elsewhere	M51	Other intervertebral disc disorders	23199	781.776	531.5	9.6345	502	652.197	463	4.76303	74	1128.45	928.5	29.8	3.13593
E11-E14	Type 2 diabetes mellitus	H36	Retinal disorders in diseases classified elsewhere	G59	Mononeuropathy in diseases classified elsewhere	S73	Dislocation, sprain and strain of joint and ligaments of hip	23199	804.295	650.5	9.6345	765	974.909	786	1.66957	42	895.682	692.5	85	3.13585
E11-E14	Type 2 diabetes mellitus	E87	Other disorders of fluid, electrolyte and acid-base balance	N25	Disorders resulting from impaired renal tubular function	J18	Pneumonia, organism unspecified	18861	1097.15	1026	4.52442	219	643.512	406	4.02752	37	891.463	693	75	3.13566
E11-E14	Type 2 diabetes mellitus	H36	Retinal disorders in diseases classified elsewhere	H53	Visual disturbances	E83	Disorders of mineral metabolism	23199	793.878	441	9.6345	835	1018.02	589	1.43188	49	1016.67	827	99	3.13537
E11-E14	Type 2 diabetes mellitus	F00	Dementia in Alzheimer's disease (G30.-+)	G30	Alzheimer's disease	K25	Gastric ulcer	7694	1501.44	1393	3.64017	513	393.176	202.5	5.93642	31	597.706	464	63	3.13399
E11-E14	Type 2 diabetes mellitus	H36	Retinal disorders in diseases classified elsewhere	H28	Cataract and other disorders of lens in diseases classified elsewhere	L08	Other local infections of skin and subcutaneous tissue	23199	898.159	569	9.6345	502	892	810	4.76303	44	1243.89	952.5	29.6667	3.13398
E11-E14	Type 2 diabetes mellitus	H36	Retinal disorders in diseases classified elsewhere	H34	Retinal vascular occlusions	L30	Neurotic excoriation(L98.1)	23199	739.043	442	9.6345	684	925.348	721	2.36442	89	1205.45	1112	59.6667	3.13329
E11-E14	Type 2 diabetes mellitus	G63	Polyneuropathy in diseases classified elsewhere	E16	Other disorders of pancreatic internal secretion	S70	Superficial injury of hip and thigh	17611	1095.63	927	11.4187	1082	944.743	572	1.77605	33	809.343	460	67	3.13314
E11-E14	Type 2 diabetes mellitus	H36	Retinal disorders in diseases classified elsewhere	N08	Glomerular disorders in diseases classified elsewhere	I46	Cardiac arrest	23199	836.676	728	9.6345	1275	754.882	586	2.04243	34	1516.32	1518.5	69	3.13283
E11-E14	Type 2 diabetes mellitus	H36	Retinal disorders in diseases classified elsewhere	L97	Ulcer of lower limb, NEC	G47	Sleep disorders	23199	797.323	449	9.6345	177	1358.9	1178	2.2327	31	938.323	791	63	3.132
E11-E14	Type 2 diabetes mellitus	H25	Senile cataract	H44	Disorders of globe	E07	Other disorders of thyroid	30989	1067.32	960.5	1.95408	797	577.52	340.5	2.37705	145	1063.65	800	291	3.13087
E11-E14	Type 2 diabetes mellitus	H36	Retinal disorders in diseases classified elsewhere	H28	Cataract and other disorders of lens in diseases classified elsewhere	M79	Other soft tissue disorders, NEC	23199	678.109	411.5	9.6345	502	711.906	455	4.76303	132	1108.13	896.5	29.4444	3.13072
E11-E14	Type 2 diabetes mellitus	E04	Other nontoxic goitre	C73	Malignant neoplasm of thyroid gland	I10	Essential(primary) hypertension	12481	1041.7	940.5	1.75585	755	160.86	38.5	8.25683	46	628.7	397.5	93	3.12978
E11-E14	Type 2 diabetes mellitus	I63	Cerebral infarction	I65	Occlusion and stenosis of precerebral arteries, not resulting in cerebral infarction	L03	Cellulitis	17698	999.337	711	3.57408	769	718.12	330	2.31429	81	935.578	837	163	3.12977
E11-E14	Type 2 diabetes mellitus	D50	Iron deficiency anemia	D63	Anemia in chronic diseases classified elsewhere	I95	Hypotension	27945	1113.06	856.5	2.6809	1104	890.869	572	3.0469	82	653.643	515.5	165	3.12962
E11-E14	Type 2 diabetes mellitus	H36	Retinal disorders in diseases classified elsewhere	E16	Other disorders of pancreatic internal secretion	I46	Cardiac arrest	23199	719.267	582	9.6345	1222	1195.62	1231	1.6075	43	660.222	431	87	3.1295
E11-E14	Type 2 diabetes mellitus	H36	Retinal disorders in diseases classified elsewhere	E16	Other disorders of pancreatic internal secretion	J38	Diseases of vocal cords and larynx, NEC	23199	949.698	614	9.6345	1222	1031.26	796	1.6075	43	740.814	405	87	3.1295
E11-E14	Type 2 diabetes mellitus	N18	Chronic kidney disease	N25	Disorders resulting from impaired renal tubular function	K21	Gastro-oesophageal reflux disease	5276	860.468	656	7.84617	239	665.681	476	11.1395	38	1024.83	662	15.4	3.12905
E11-E14	Type 2 diabetes mellitus	G63	Polyneuropathy in diseases classified elsewhere	D63	Anemia in chronic diseases classified elsewhere	J21	Acute bronchiolitis	17611	868.189	751	11.4187	649	1089.22	996	1.57074	37	849.784	757	75	3.12878
E11-E14	Type 2 diabetes mellitus	G63	Polyneuropathy in diseases classified elsewhere	D63	Anemia in chronic diseases classified elsewhere	J04	Acute laryngitis and tracheitis	17611	904.105	693	11.4187	649	998.026	812.5	1.57074	37	977.605	731	75	3.12878
E11-E14	Type 2 diabetes mellitus	H25	Senile cataract	H27	Other disorders of lens	K21	Gastro-oesophageal reflux disease	30989	779.174	656	1.95408	697	607.577	332	1.74157	197	1010.77	802	395	3.12848
E11-E14	Type 2 diabetes mellitus	H36	Retinal disorders in diseases classified elsewhere	H34	Retinal vascular occlusions	S92	Fracture of foot, except ankle	23199	916.724	421	9.6345	684	922.931	692	2.36442	29	1083.83	646	59	3.12841
E11-E14	Type 2 diabetes mellitus	H36	Retinal disorders in diseases classified elsewhere	H34	Retinal vascular occlusions	H18	Other disorders of cornea	23199	866.774	407	9.6345	684	974.71	686	2.36442	29	515.29	363	59	3.12841
E11-E14	Type 2 diabetes mellitus	H36	Retinal disorders in diseases classified elsewhere	H34	Retinal vascular occlusions	F06	Other mental disorders due to brain damage and dysfunction and to physical disease	23199	966.935	619	9.6345	684	978.097	746	2.36442	29	978.452	755	59	3.12841
E11-E14	Type 2 diabetes mellitus	H36	Retinal disorders in diseases classified elsewhere	H34	Retinal vascular occlusions	E04	Other nontoxic goitre	23199	597.448	373	9.6345	684	1207.83	1104	2.36442	29	1036.76	646	59	3.12841
E11-E14	Type 2 diabetes mellitus	H36	Retinal disorders in diseases classified elsewhere	H34	Retinal vascular occlusions	S90	Superficial injury of ankle and foot	23199	857.379	700	9.6345	684	576.31	326	2.36442	29	1263.76	1005	59	3.12841
E11-E14	Type 2 diabetes mellitus	H36	Retinal disorders in diseases classified elsewhere	H34	Retinal vascular occlusions	S00	Superficial injury of head	23199	749.839	437	9.6345	684	1016.55	858	2.36442	29	968.258	711	59	3.12841
E11-E14	Type 2 diabetes mellitus	H36	Retinal disorders in diseases classified elsewhere	H28	Cataract and other disorders of lens in diseases classified elsewhere	K58	Irritable bowel syndrome	23199	619.789	469	9.6345	502	736.101	539	4.76303	102	990.312	948	29.2857	3.12837
E11-E14	Type 2 diabetes mellitus	F32	Depressive episode	F31	Bipolar affective disorder	H81	Disorders of vestibular function	32138	1066.73	925.5	2.19211	1324	919.625	538.5	3.23443	94	681.646	453.5	189	3.12712
E11-E14	Type 2 diabetes mellitus	H36	Retinal disorders in diseases classified elsewhere	E21	Hyperparathyroidism and other disorders of parathyroid gland	J01	Acute sinusitis	23199	986.219	418	9.6345	336	1232.78	935.5	2.20656	31	654.125	553.5	63	3.12689
E11-E14	Type 2 diabetes mellitus	H36	Retinal disorders in diseases classified elsewhere	E21	Hyperparathyroidism and other disorders of parathyroid gland	I63	Cerebral infarction	23199	811.781	630	9.6345	336	1494.84	1704	2.20656	31	709.25	388	63	3.12689
E11-E14	Type 2 diabetes mellitus	H36	Retinal disorders in diseases classified elsewhere	E21	Hyperparathyroidism and other disorders of parathyroid gland	M19	Other arthrosis	23199	804.629	441	9.6345	336	1451.43	1333	2.20656	31	776.657	721	63	3.12689
E11-E14	Type 2 diabetes mellitus	H36	Retinal disorders in diseases classified elsewhere	E21	Hyperparathyroidism and other disorders of parathyroid gland	K92	Other diseases of digestive system	23199	888	523	9.6345	336	1556.5	1586.5	2.20656	31	723.188	625.5	63	3.12689
E11-E14	Type 2 diabetes mellitus	H36	Retinal disorders in diseases classified elsewhere	E21	Hyperparathyroidism and other disorders of parathyroid gland	I73	Other peripheral vascular diseases	23199	710.571	573	9.6345	336	1505.43	1319	2.20656	31	597.457	469	63	3.12689
E11-E14	Type 2 diabetes mellitus	H36	Retinal disorders in diseases classified elsewhere	E21	Hyperparathyroidism and other disorders of parathyroid gland	J90	Pleural effusion, NEC	23199	678.161	462	9.6345	336	1719.9	2005	2.20656	31	853.29	700	63	3.12689
E11-E14	Type 2 diabetes mellitus	E10	Insulin-dependent diabetes mellitus	E16	Other disorders of pancreatic internal secretion	B00	Herpesviral [herpes simplex] infections	13112	744.057	402	20.0993	1016	1069.64	669	2.01487	49	758.283	445	33	3.12594
E11-E14	Type 2 diabetes mellitus	H36	Retinal disorders in diseases classified elsewhere	I79	Disorders of arteries, arterioles and capillaries in diseases classified elsewhere	F31	Bipolar affective disorder	23199	785.725	418.5	9.6345	1200	1336.25	1162	1.7985	38	1024.12	808	77	3.12523
E11-E14	Type 2 diabetes mellitus	H35	Other retinal disorders	H33	Retinal detachments and breaks	M65	Synovitis and tenosynovitis	31988	853.568	735	2.05101	690	436.053	235	3.47859	93	1230.17	1080	187	3.12521
E11-E14	Type 2 diabetes mellitus	E10	Insulin-dependent diabetes mellitus	G59	Mononeuropathy in diseases classified elsewhere	H60	Otitis externa	13112	855.793	544	20.0993	584	1127.24	993	1.7902	55	1144.43	1058.5	37	3.12428
E11-E14	Type 2 diabetes mellitus	E87	Other disorders of fluid, electrolyte and acid-base balance	N25	Disorders resulting from impaired renal tubular function	K21	Gastro-oesophageal reflux disease	18861	714.974	555	4.52442	219	664.289	494.5	4.02752	36	1149.87	902.5	73	3.12392
E11-E14	Type 2 diabetes mellitus	E87	Other disorders of fluid, electrolyte and acid-base balance	N25	Disorders resulting from impaired renal tubular function	L30	Neurotic excoriation(L98.1)	18861	906.7	883.5	4.52442	219	706.5	433	4.02752	36	1172.38	914.5	73	3.12392
E11-E14	Type 2 diabetes mellitus	E04	Other nontoxic goitre	E89	Postprocedural endocrine and metabolic disorders, NEC	E07	Other disorders of thyroid	12481	1323.56	1171.5	1.75585	425	290.314	92.5	5.86897	64	721.057	518.5	129	3.12364
E11-E14	Type 2 diabetes mellitus	H36	Retinal disorders in diseases classified elsewhere	H34	Retinal vascular occlusions	M75	Shoulder lesions	23199	884.043	536.5	9.6345	684	656.391	369	2.36442	87	1010.86	713	58.3333	3.12347
E11-E14	Type 2 diabetes mellitus	H36	Retinal disorders in diseases classified elsewhere	E16	Other disorders of pancreatic internal secretion	N18	Chronic kidney disease	23199	889.645	639	9.6345	1222	1288.02	1026.5	1.6075	128	628.493	379.5	85.6667	3.12279
E11-E14	Type 2 diabetes mellitus	F32	Depressive episode	F31	Bipolar affective disorder	L03	Cellulitis	32138	975.882	732	2.19211	1324	704.618	502	3.23443	93	714.137	532	187	3.1225
E11-E14	Type 2 diabetes mellitus	N18	Chronic kidney disease	E83	Disorders of mineral metabolism	L25	Unspecified contact dermatitis	5276	1210.55	998.5	7.84617	578	582.775	332	2.76134	30	785.425	508.5	61	3.12111
E11-E14	Type 2 diabetes mellitus	N18	Chronic kidney disease	E83	Disorders of mineral metabolism	E46	Unspecified protein-energy malnutrition	5276	1104.83	652.5	7.84617	578	529.1	393.5	2.76134	30	695.35	507	61	3.12111
E11-E14	Type 2 diabetes mellitus	E10	Insulin-dependent diabetes mellitus	E16	Other disorders of pancreatic internal secretion	K92	Other diseases of digestive system	13112	991.353	807	20.0993	1016	1038.21	690	2.01487	81	735.588	351	32.6	3.12064
E11-E14	Type 2 diabetes mellitus	G63	Polyneuropathy in diseases classified elsewhere	E16	Other disorders of pancreatic internal secretion	E04	Other nontoxic goitre	17611	1123.63	898	11.4187	1082	908.314	563	1.77605	32	690.257	564	65	3.11998
E11-E14	Type 2 diabetes mellitus	H36	Retinal disorders in diseases classified elsewhere	E16	Other disorders of pancreatic internal secretion	D12	Benign neoplasm of colon, rectum, anus and anal canal	23199	803.5	464	9.6345	1222	1455.05	1288.5	1.6075	42	851.524	599.5	85	3.1194
E11-E14	Type 2 diabetes mellitus	H36	Retinal disorders in diseases classified elsewhere	E16	Other disorders of pancreatic internal secretion	I51	Complications and ill-defined descriptions of heart disease	23199	1025.28	767	9.6345	1222	1130.61	983.5	1.6075	42	606.283	347.5	85	3.1194
E11-E14	Type 2 diabetes mellitus	E87	Other disorders of fluid, electrolyte and acid-base balance	E21	Hyperparathyroidism and other disorders of parathyroid gland	K92	Other diseases of digestive system	18861	1285.58	1215	4.52442	377	723.837	260	3.5782	40	829.581	631	81	3.11771
E11-E14	Type 2 diabetes mellitus	A16	Respiratory tuberculosis, not confirmed bacteriologically or histologically	B90	Sequelae of tuberculosis	H40	Glaucoma	5570	688.25	461	2.80227	422	756.75	596.5	5.90909	39	1115.94	872	79	3.11666
E11-E14	Type 2 diabetes mellitus	A16	Respiratory tuberculosis, not confirmed bacteriologically or histologically	B90	Sequelae of tuberculosis	L30	Neurotic excoriation(L98.1)	5570	734	525.5	2.80227	422	923.84	686.5	5.90909	39	858.98	724	79	3.11666
E11-E14	Type 2 diabetes mellitus	H36	Retinal disorders in diseases classified elsewhere	H28	Cataract and other disorders of lens in diseases classified elsewhere	K52	Other noninfective gastroenteritis and colitis	23199	615.618	435.5	9.6345	502	769.333	526.5	4.76303	99	984.147	869	28.4286	3.11547
E11-E14	Type 2 diabetes mellitus	N18	Chronic kidney disease	E21	Hyperparathyroidism and other disorders of parathyroid gland	I70	Atherosclerosis	5276	1319.3	1045	7.84617	355	694.851	426	10.0141	41	793.553	587	16.6	3.11538
E11-E14	Type 2 diabetes mellitus	M51	Other intervertebral disc disorders	M96	Postprocedural musculoskeletal disorders, NEC	N31	Neuromuscular dysfunction of bladder, NEC	38137	852.651	554	1.48418	1359	985.318	740	2.31799	189	855.697	702	379	3.11524
E11-E14	Type 2 diabetes mellitus	H36	Retinal disorders in diseases classified elsewhere	I79	Disorders of arteries, arterioles and capillaries in diseases classified elsewhere	I64	Stroke, not specified as hemorrhage or infarction	23199	816.395	565	9.6345	1200	1003.68	788.5	1.7985	37	865.632	564	75	3.1138
E11-E14	Type 2 diabetes mellitus	H36	Retinal disorders in diseases classified elsewhere	N18	Chronic kidney disease	E27	Other disorders of adrenal gland	23199	812.025	666.5	9.6345	1333	1166.08	1099	1.79838	37	733.425	352.5	75	3.11377
E11-E14	Type 2 diabetes mellitus	H36	Retinal disorders in diseases classified elsewhere	E21	Hyperparathyroidism and other disorders of parathyroid gland	I74	Arterial embolism and thrombosis	23199	690.226	283	9.6345	336	1608.58	1602	2.20656	30	683.484	444	61	3.11287
E11-E14	Type 2 diabetes mellitus	H36	Retinal disorders in diseases classified elsewhere	E21	Hyperparathyroidism and other disorders of parathyroid gland	K76	Other diseases of liver	23199	795.156	522	9.6345	336	1378.16	1344.5	2.20656	30	836.344	647	61	3.11287
E11-E14	Type 2 diabetes mellitus	H36	Retinal disorders in diseases classified elsewhere	E21	Hyperparathyroidism and other disorders of parathyroid gland	K59	Other functional intestinal disorders	23199	944	823.5	9.6345	336	1214.13	947	2.20656	30	614.133	415	61	3.11287
E11-E14	Type 2 diabetes mellitus	H36	Retinal disorders in diseases classified elsewhere	E21	Hyperparathyroidism and other disorders of parathyroid gland	H35	Other retinal disorders	23199	787.97	580	9.6345	336	1464.09	1299	2.20656	30	757.182	500	61	3.11287
E11-E14	Type 2 diabetes mellitus	H36	Retinal disorders in diseases classified elsewhere	E21	Hyperparathyroidism and other disorders of parathyroid gland	H25	Senile cataract	23199	923.581	472	9.6345	336	1260.87	1172	2.20656	30	700.194	458	61	3.11287
E11-E14	Type 2 diabetes mellitus	H36	Retinal disorders in diseases classified elsewhere	E21	Hyperparathyroidism and other disorders of parathyroid gland	J42	Unspecified chronic bronchitis	23199	876.833	345.5	9.6345	336	1465.93	1349	2.20656	30	698	421.5	61	3.11287
E11-E14	Type 2 diabetes mellitus	H36	Retinal disorders in diseases classified elsewhere	H33	Retinal detachments and breaks	K76	Other diseases of liver	23199	689.376	469	9.6345	615	505.17	261	2.409	139	1296.57	1161	55.8	3.1123
E11-E14	Type 2 diabetes mellitus	E10	Insulin-dependent diabetes mellitus	G59	Mononeuropathy in diseases classified elsewhere	J44	Other chronic obstructive pulmonary diseses	13112	873.444	609	20.0993	584	977.37	775.5	1.7902	53	965.685	782	35.6667	3.10834
E11-E14	Type 2 diabetes mellitus	D50	Iron deficiency anemia	D63	Anemia in chronic diseases classified elsewhere	I70	Atherosclerosis	27945	1106.41	791.5	2.6809	1104	833.061	577	3.0469	78	780.927	588	157	3.10804
E11-E14	Type 2 diabetes mellitus	E10	Insulin-dependent diabetes mellitus	E16	Other disorders of pancreatic internal secretion	G31	Other degenerative diseases of nervous system NEC	13112	1122.84	1023	20.0993	1016	1168.53	1115	2.01487	47	706.275	649	31.6667	3.10803
E11-E14	Type 2 diabetes mellitus	H36	Retinal disorders in diseases classified elsewhere	H28	Cataract and other disorders of lens in diseases classified elsewhere	I73	Other peripheral vascular diseases	23199	698.225	521	9.6345	502	772.628	532	4.76303	125	952.085	788	27.8889	3.10714
E11-E14	Type 2 diabetes mellitus	E87	Other disorders of fluid, electrolyte and acid-base balance	E21	Hyperparathyroidism and other disorders of parathyroid gland	I25	Chronic ischemic heart disease	18861	1095.64	836.5	4.52442	377	967.136	597.5	3.5782	39	750.818	584	79	3.10685
E11-E14	Type 2 diabetes mellitus	G63	Polyneuropathy in diseases classified elsewhere	E16	Other disorders of pancreatic internal secretion	A16	Respiratory tuberculosis, not confirmed bacteriologically or histologically	17611	1418.78	1025.5	11.4187	1082	872.781	659.5	1.77605	31	598.469	391	63	3.10641
E11-E14	Type 2 diabetes mellitus	F00	Dementia in Alzheimer's disease (G30.-+)	G30	Alzheimer's disease	M75	Shoulder lesions	7694	1156.25	484	3.64017	513	738.688	538.5	5.93642	29	587.375	307.5	59	3.1055
E11-E14	Type 2 diabetes mellitus	G63	Polyneuropathy in diseases classified elsewhere	D63	Anemia in chronic diseases classified elsewhere	I84	Hemorrhoids	17611	781.286	438	11.4187	649	817.571	521	1.57074	35	940.314	638	71	3.10498
E11-E14	Type 2 diabetes mellitus	G63	Polyneuropathy in diseases classified elsewhere	D63	Anemia in chronic diseases classified elsewhere	I15	Secondary hypertension	17611	1065.53	558.5	11.4187	649	1070.53	894	1.57074	35	692.75	450.5	71	3.10498
E11-E14	Type 2 diabetes mellitus	E10	Insulin-dependent diabetes mellitus	E16	Other disorders of pancreatic internal secretion	G40	Epilepsy	13112	846.663	518	20.0993	1016	1025.8	813	2.01487	78	691.157	570	31.4	3.10436
E11-E14	Type 2 diabetes mellitus	H36	Retinal disorders in diseases classified elsewhere	G59	Mononeuropathy in diseases classified elsewhere	I51	Complications and ill-defined descriptions of heart disease	23199	974.976	768	9.6345	765	802.317	617	1.66957	39	1015.78	838	79	3.10406
E11-E14	Type 2 diabetes mellitus	F32	Depressive episode	F31	Bipolar affective disorder	M13	Other arthritis	32138	877.582	592.5	2.19211	1324	684.908	491	3.23443	89	662.296	469	179	3.10351
E11-E14	Type 2 diabetes mellitus	H36	Retinal disorders in diseases classified elsewhere	L97	Ulcer of lower limb, NEC	D50	Iron deficiency anemia	23199	543.345	352	9.6345	177	1017.38	769	2.2327	29	1080.66	632	59	3.10351
E11-E14	Type 2 diabetes mellitus	H36	Retinal disorders in diseases classified elsewhere	H34	Retinal vascular occlusions	M51	Other intervertebral disc disorders	23199	719.4	442	9.6345	684	790.765	436	2.36442	83	1033.27	742	55.6667	3.10315
E11-E14	Type 2 diabetes mellitus	H36	Retinal disorders in diseases classified elsewhere	I79	Disorders of arteries, arterioles and capillaries in diseases classified elsewhere	K62	Other diseases of anus and rectum	23199	987.028	753	9.6345	1200	1200.83	923	1.7985	36	830.694	616.5	73	3.10206
E11-E14	Type 2 diabetes mellitus	D50	Iron deficiency anemia	T82	Complications of cardiac and vascular prosthetic devices, implants and grafts	E07	Other disorders of thyroid	27945	1317.28	1013	2.6809	258	762.558	663	5.68132	41	951.698	781	83	3.10181
E11-E14	Type 2 diabetes mellitus	H36	Retinal disorders in diseases classified elsewhere	H34	Retinal vascular occlusions	K59	Other functional intestinal disorders	23199	829.761	447	9.6345	684	679.951	341.5	2.36442	138	951.514	718.5	55.4	3.10106
E11-E14	Type 2 diabetes mellitus	K05	Gingivitis and periodontal diseases	K03	Other diseases of hard tissues of teeth	H04	Disorders of lacrimal system	11239	869.405	682.5	3.15873	184	332.976	76	5.05479	39	976.524	820.5	79	3.10084
E11-E14	Type 2 diabetes mellitus	K05	Gingivitis and periodontal diseases	K03	Other diseases of hard tissues of teeth	K21	Gastro-oesophageal reflux disease	11239	739.2	644.5	3.15873	184	289.15	90	5.05479	39	1056.92	878	79	3.10084
E11-E14	Type 2 diabetes mellitus	K05	Gingivitis and periodontal diseases	K03	Other diseases of hard tissues of teeth	H25	Senile cataract	11239	983.929	760.5	3.15873	184	389.119	84.5	5.05479	39	957.714	721.5	79	3.10084
E11-E14	Type 2 diabetes mellitus	H36	Retinal disorders in diseases classified elsewhere	H33	Retinal detachments and breaks	H10	Conjunctivitis	23199	689.735	422.5	9.6345	615	475.316	239.5	2.409	135	875.662	463	54.2	3.09967
E11-E14	Type 2 diabetes mellitus	E87	Other disorders of fluid, electrolyte and acid-base balance	N25	Disorders resulting from impaired renal tubular function	J40	Bronchitis, not specified as acute or chronic	18861	1081.67	1142.5	4.52442	219	560.167	366	4.02752	34	811.278	610.5	69	3.09945
E11-E14	Type 2 diabetes mellitus	F32	Depressive episode	F31	Bipolar affective disorder	M48	Other spondylopathies	32138	968.565	728	2.19211	1324	739.043	512.5	3.23443	88	874.174	611.5	177	3.09863
E11-E14	Type 2 diabetes mellitus	H36	Retinal disorders in diseases classified elsewhere	E16	Other disorders of pancreatic internal secretion	E44	Protein-energy malnutrition of moderate and mild degree	23199	789.707	630	9.6345	1222	1476.54	1157	1.6075	40	924.61	805	81	3.09846
E11-E14	Type 2 diabetes mellitus	H36	Retinal disorders in diseases classified elsewhere	E16	Other disorders of pancreatic internal secretion	S60	Superficial injury of wrist and hand	23199	1080.6	862	9.6345	1222	1046.83	808.5	1.6075	40	870.675	674.5	81	3.09846
E11-E14	Type 2 diabetes mellitus	H36	Retinal disorders in diseases classified elsewhere	E21	Hyperparathyroidism and other disorders of parathyroid gland	H52	Disorders of refraction and accommodation	23199	980.433	649	9.6345	336	1397.8	986.5	2.20656	29	741.167	440	59	3.0984
E11-E14	Type 2 diabetes mellitus	H36	Retinal disorders in diseases classified elsewhere	E21	Hyperparathyroidism and other disorders of parathyroid gland	I11	Hypertensive heart disease	23199	1004.71	775	9.6345	336	1111.97	993	2.20656	29	714.968	420	59	3.0984
E11-E14	Type 2 diabetes mellitus	H36	Retinal disorders in diseases classified elsewhere	E21	Hyperparathyroidism and other disorders of parathyroid gland	F51	Nonorganic sleep disorders	23199	880.6	632	9.6345	336	1754.13	1773	2.20656	29	485.9	291	59	3.0984
E11-E14	Type 2 diabetes mellitus	H36	Retinal disorders in diseases classified elsewhere	E21	Hyperparathyroidism and other disorders of parathyroid gland	M51	Other intervertebral disc disorders	23199	720.067	256.5	9.6345	336	1591.13	1244.5	2.20656	29	688.967	414	59	3.0984
E11-E14	Type 2 diabetes mellitus	D50	Iron deficiency anemia	D63	Anemia in chronic diseases classified elsewhere	B37	Candidiasis	27945	1044.94	966	2.6809	1104	720.025	542	3.0469	76	627.532	269	153	3.09683
E11-E14	Type 2 diabetes mellitus	G63	Polyneuropathy in diseases classified elsewhere	L89	Decubitus ulcer and pressure area	J98	Other respiratory disorders	17611	1347.95	996	11.4187	1019	976.838	659	1.45747	37	501.405	390	75	3.09628
E11-E14	Type 2 diabetes mellitus	E87	Other disorders of fluid, electrolyte and acid-base balance	E21	Hyperparathyroidism and other disorders of parathyroid gland	I20	Angina pectoris	18861	1182	931	4.52442	377	775.244	442	3.5782	38	327.439	152	77	3.09572
E11-E14	Type 2 diabetes mellitus	H36	Retinal disorders in diseases classified elsewhere	H33	Retinal detachments and breaks	I25	Chronic ischemic heart disease	23199	670.198	463	9.6345	615	581.148	281	2.409	80	1244.38	1063	53.6667	3.09537
E11-E14	Type 2 diabetes mellitus	H25	Senile cataract	H27	Other disorders of lens	K59	Other functional intestinal disorders	30989	641.559	443.5	1.95408	697	556.075	315.5	1.74157	182	951.586	731	365	3.09418
E11-E14	Type 2 diabetes mellitus	H36	Retinal disorders in diseases classified elsewhere	H28	Cataract and other disorders of lens in diseases classified elsewhere	H90	Conductive and sensorineural hearing loss	23199	540.841	428	9.6345	502	1002.02	923.5	4.76303	40	1126.14	948	27	3.09308
E11-E14	Type 2 diabetes mellitus	H36	Retinal disorders in diseases classified elsewhere	H28	Cataract and other disorders of lens in diseases classified elsewhere	S91	Open wound of ankle and foot	23199	625.293	434	9.6345	502	814.659	581	4.76303	40	1217.59	944	27	3.09308
E11-E14	Type 2 diabetes mellitus	H36	Retinal disorders in diseases classified elsewhere	H28	Cataract and other disorders of lens in diseases classified elsewhere	J44	Other chronic obstructive pulmonary diseses	23199	618.767	535	9.6345	502	758.349	531	4.76303	40	1188.09	988	27	3.09308
E11-E14	Type 2 diabetes mellitus	S22	Fracture of rib(s), sternum and thoracic spine	S27	Injury of other and unspecified intrathoracic organs	M25	Other joint disorders, NEC	12107	1238.59	1197	1.89037	166	401.938	12.5	10.7419	30	955.844	754	61	3.09296
E11-E14	Type 2 diabetes mellitus	H36	Retinal disorders in diseases classified elsewhere	G59	Mononeuropathy in diseases classified elsewhere	I12	Hypertensive renal disease	23199	837.421	493	9.6345	765	985.579	833	1.66957	38	1155.32	951.5	77	3.09293
E11-E14	Type 2 diabetes mellitus	H36	Retinal disorders in diseases classified elsewhere	H34	Retinal vascular occlusions	M65	Synovitis and tenosynovitis	23199	803.405	536.5	9.6345	684	851.119	561.5	2.36442	81	1047.32	746.5	54.3333	3.09262
E11-E14	Type 2 diabetes mellitus	E10	Insulin-dependent diabetes mellitus	G59	Mononeuropathy in diseases classified elsewhere	H43	Disorders of vitreous body	13112	699.722	466.5	20.0993	584	1128.39	871.5	1.7902	51	943.056	867.5	34.3333	3.0918
E11-E14	Type 2 diabetes mellitus	H36	Retinal disorders in diseases classified elsewhere	I79	Disorders of arteries, arterioles and capillaries in diseases classified elsewhere	N20	Calculus of kidney and ureter	23199	725.543	517	9.6345	1200	699.4	660	1.7985	35	1271.71	874	71	3.09
E11-E14	Type 2 diabetes mellitus	H36	Retinal disorders in diseases classified elsewhere	I79	Disorders of arteries, arterioles and capillaries in diseases classified elsewhere	D23	Other benign neoplasms of skin	23199	677.595	517	9.6345	1200	892.568	588	1.7985	35	975.135	938	71	3.09
E11-E14	Type 2 diabetes mellitus	H36	Retinal disorders in diseases classified elsewhere	H33	Retinal detachments and breaks	H01	Other inflammation of eyelid	23199	960.329	765	9.6345	615	553.89	361	2.409	79	1128.22	815	53	3.08994
E11-E14	Type 2 diabetes mellitus	M48	Other spondylopathies	M96	Postprocedural musculoskeletal disorders, NEC	B00	Herpesviral [herpes simplex] infections	35706	1062.78	920	1.6557	1556	759.874	558	3.16041	117	834.445	670	235	3.08979
E11-E14	Type 2 diabetes mellitus	K05	Gingivitis and periodontal diseases	K03	Other diseases of hard tissues of teeth	H10	Conjunctivitis	11239	944.421	828	3.15873	184	327.842	103	5.05479	38	836.842	478.5	77	3.08971
E11-E14	Type 2 diabetes mellitus	K05	Gingivitis and periodontal diseases	K03	Other diseases of hard tissues of teeth	K76	Other diseases of liver	11239	1050.58	751	3.15873	184	519.675	185	5.05479	38	740.05	579.5	77	3.08971
E11-E14	Type 2 diabetes mellitus	H36	Retinal disorders in diseases classified elsewhere	H53	Visual disturbances	F06	Other mental disorders due to brain damage and dysfunction and to physical disease	23199	873.83	480	9.6345	835	909.574	572	1.43188	44	789.043	633	89	3.08912
E11-E14	Type 2 diabetes mellitus	H36	Retinal disorders in diseases classified elsewhere	H53	Visual disturbances	F45	Somatoform disorders	23199	1037.68	678	9.6345	835	744.17	540	1.43188	44	1006.94	682	89	3.08912
E11-E14	Type 2 diabetes mellitus	H36	Retinal disorders in diseases classified elsewhere	H53	Visual disturbances	S20	Superficial injury of thorax	23199	837.348	562.5	9.6345	835	865.283	636.5	1.43188	44	891.848	652.5	89	3.08912
E11-E14	Type 2 diabetes mellitus	E04	Other nontoxic goitre	E89	Postprocedural endocrine and metabolic disorders, NEC	M19	Other arthrosis	12481	1239.35	1235	1.75585	425	277.576	119	5.86897	59	881.455	605	119	3.0886
E11-E14	Type 2 diabetes mellitus	H36	Retinal disorders in diseases classified elsewhere	H28	Cataract and other disorders of lens in diseases classified elsewhere	A09	Other gastroenteritis and colitis of infectious and unspecified origin	23199	761.835	496	9.6345	502	742.897	439	4.76303	93	1201.67	975	26.7143	3.08846
E11-E14	Type 2 diabetes mellitus	E87	Other disorders of fluid, electrolyte and acid-base balance	D63	Anemia in chronic diseases classified elsewhere	B37	Candidiasis	18861	1036.74	706	4.52442	861	694.511	480	3.0388	44	587.404	269	89	3.08765
E11-E14	Type 2 diabetes mellitus	H36	Retinal disorders in diseases classified elsewhere	E16	Other disorders of pancreatic internal secretion	S33	Dislocation, sprain and strain of joints and ligaments of lumbar spine and pelvis	23199	776.659	483.5	9.6345	1222	1150.23	1004.5	1.6075	118	850.27	611.5	79	3.08761
E11-E14	Type 2 diabetes mellitus	M51	Other intervertebral disc disorders	M96	Postprocedural musculoskeletal disorders, NEC	L29	Pruritus	38137	794.606	564.5	1.48418	1359	963.261	706	2.31799	177	835.094	704	355	3.08683
E11-E14	Type 2 diabetes mellitus	E87	Other disorders of fluid, electrolyte and acid-base balance	N25	Disorders resulting from impaired renal tubular function	K30	Dyspepsia	18861	809.872	656	4.52442	219	820.59	643	4.02752	33	998.487	775	67	3.08668
E11-E14	Type 2 diabetes mellitus	G63	Polyneuropathy in diseases classified elsewhere	F05	Delirium, not induced by alcohol and other psyhoactive substances	E10	Insulin-dependent diabetes mellitus	17611	1157.97	876.5	11.4187	349	1008.2	936	1.8062	29	493.533	307.5	59	3.08523
E11-E14	Type 2 diabetes mellitus	K74	Fibrosis and cirrhosis of liver	I85	Esophageal varices	J45	Asthma	4371	886.422	681	3.13313	323	490.222	318	25.88	37	788.533	724	15	3.08503
E11-E14	Type 2 diabetes mellitus	K74	Fibrosis and cirrhosis of liver	I85	Esophageal varices	M25	Other joint disorders, NEC	4371	825.822	468	3.13313	323	558.133	324	25.88	37	668.511	572	15	3.08503
E11-E14	Type 2 diabetes mellitus	E87	Other disorders of fluid, electrolyte and acid-base balance	E21	Hyperparathyroidism and other disorders of parathyroid gland	F41	Other anxiety disorders	18861	1313.59	1204	4.52442	377	679.718	484	3.5782	37	761.744	549	75	3.08429
E11-E14	Type 2 diabetes mellitus	D50	Iron deficiency anemia	N25	Disorders resulting from impaired renal tubular function	L29	Pruritus	27945	1066.44	884	2.6809	269	752.491	420	3.93431	57	801.825	518	115	3.08385
E11-E14	Type 2 diabetes mellitus	F32	Depressive episode	F31	Bipolar affective disorder	M81	Osteoporosis without pathological fracture	32138	830.818	587.5	2.19211	1324	760.557	489.5	3.23443	85	650.205	446	171	3.08366
E11-E14	Type 2 diabetes mellitus	F32	Depressive episode	F31	Bipolar affective disorder	I69	Sequelae of cerebrovascular disease	32138	1128.73	768	2.19211	1324	734.744	422	3.23443	85	634.709	382.5	171	3.08366
E11-E14	Type 2 diabetes mellitus	H25	Senile cataract	H44	Disorders of globe	B35	Dermatophytosis	30989	859.388	609.5	1.95408	797	597.224	292.5	2.37705	130	819.306	621	261	3.08362
E11-E14	Type 2 diabetes mellitus	E10	Insulin-dependent diabetes mellitus	L89	Decubitus ulcer and pressure area	F03	Unspecified dementia	13112	927.152	751.5	20.0993	852	1260.27	1118	1.57143	57	584.455	245.5	38.3333	3.08305
E11-E14	Type 2 diabetes mellitus	H36	Retinal disorders in diseases classified elsewhere	H33	Retinal detachments and breaks	K21	Gastro-oesophageal reflux disease	23199	710.622	532	9.6345	615	595.989	354	2.409	182	1239.47	1051	52.1429	3.08286
E11-E14	Type 2 diabetes mellitus	A16	Respiratory tuberculosis, not confirmed bacteriologically or histologically	B90	Sequelae of tuberculosis	M75	Shoulder lesions	5570	735.326	457	2.80227	422	630.814	441	5.90909	36	868.535	743	73	3.08235
E11-E14	Type 2 diabetes mellitus	H36	Retinal disorders in diseases classified elsewhere	H28	Cataract and other disorders of lens in diseases classified elsewhere	K05	Gingivitis and periodontal diseases	23199	687.9	374	9.6345	502	865.525	678.5	4.76303	39	1319.95	1129	26.3333	3.08222
E11-E14	Type 2 diabetes mellitus	E04	Other nontoxic goitre	C73	Malignant neoplasm of thyroid gland	D12	Benign neoplasm of colon, rectum, anus and anal canal	12481	1129.72	817	1.75585	755	184.605	44	8.25683	41	951.651	850	83	3.08038
E11-E14	Type 2 diabetes mellitus	D50	Iron deficiency anemia	T82	Complications of cardiac and vascular prosthetic devices, implants and grafts	K30	Dyspepsia	27945	861.238	532.5	2.6809	258	923.619	834	5.68132	39	866.905	679.5	79	3.08036
E11-E14	Type 2 diabetes mellitus	D50	Iron deficiency anemia	T82	Complications of cardiac and vascular prosthetic devices, implants and grafts	L29	Pruritus	27945	1080.61	1079	2.6809	258	789.902	768	5.68132	39	787	458	79	3.08036
E11-E14	Type 2 diabetes mellitus	G63	Polyneuropathy in diseases classified elsewhere	H28	Cataract and other disorders of lens in diseases classified elsewhere	L85	Other epidermal thickening	17611	1101.19	873	11.4187	332	836.688	683.5	1.72727	30	1052.16	889	61	3.08031
E11-E14	Type 2 diabetes mellitus	H25	Senile cataract	H44	Disorders of globe	K58	Irritable bowel syndrome	30989	991.654	704	1.95408	797	476.609	191	2.37705	129	909.444	597	259	3.08028
E11-E14	Type 2 diabetes mellitus	H25	Senile cataract	H44	Disorders of globe	F41	Other anxiety disorders	30989	969.739	714	1.95408	797	612.291	355.5	2.37705	129	887.761	684	259	3.08028
E11-E14	Type 2 diabetes mellitus	N18	Chronic kidney disease	I12	Hypertensive renal disease	A41	Other sepsis	5276	940.812	799	7.84617	581	572.729	406	5.67317	40	904.229	450.5	27	3.07985
E11-E14	Type 2 diabetes mellitus	G63	Polyneuropathy in diseases classified elsewhere	D63	Anemia in chronic diseases classified elsewhere	I48	Atrial fibrillation and flutter	17611	1202.26	1021	11.4187	649	1186.29	1017.5	1.57074	33	718.794	629.5	67	3.07979
E11-E14	Type 2 diabetes mellitus	G63	Polyneuropathy in diseases classified elsewhere	D63	Anemia in chronic diseases classified elsewhere	M62	Other disorders of muscle	17611	1303.38	1179.5	11.4187	649	643.765	279.5	1.57074	33	846.706	609	67	3.07979
E11-E14	Type 2 diabetes mellitus	M51	Other intervertebral disc disorders	M96	Postprocedural musculoskeletal disorders, NEC	K25	Gastric ulcer	38137	895.612	690.5	1.48418	1359	789.348	579	2.31799	174	852.927	657	349	3.07942
E11-E14	Type 2 diabetes mellitus	H36	Retinal disorders in diseases classified elsewhere	H28	Cataract and other disorders of lens in diseases classified elsewhere	J30	Vasomotor and allergic rhinitis	23199	717.058	439	9.6345	502	727.017	541.5	4.76303	117	929.708	679.5	26.1111	3.07854
E11-E14	Type 2 diabetes mellitus	K05	Gingivitis and periodontal diseases	K03	Other diseases of hard tissues of teeth	H40	Glaucoma	11239	1070.47	859	3.15873	184	391.842	98	5.05479	37	969.632	693	75	3.07828
E11-E14	Type 2 diabetes mellitus	G63	Polyneuropathy in diseases classified elsewhere	E16	Other disorders of pancreatic internal secretion	I13	Hypertensive heart and renal disease	17611	656.033	604.5	11.4187	1082	1182	1033	1.77605	29	991.533	845	59	3.07792
E11-E14	Type 2 diabetes mellitus	G63	Polyneuropathy in diseases classified elsewhere	E16	Other disorders of pancreatic internal secretion	I65	Occlusion and stenosis of precerebral arteries, not resulting in cerebral infarction	17611	1141.83	1055	11.4187	1082	1023	1029	1.77605	29	924.5	710.5	59	3.07792
E11-E14	Type 2 diabetes mellitus	H36	Retinal disorders in diseases classified elsewhere	I79	Disorders of arteries, arterioles and capillaries in diseases classified elsewhere	K14	Diseases of tongue	23199	595.265	387	9.6345	1200	917.265	562.5	1.7985	34	1124.38	670.5	69	3.07759
E11-E14	Type 2 diabetes mellitus	H36	Retinal disorders in diseases classified elsewhere	I79	Disorders of arteries, arterioles and capillaries in diseases classified elsewhere	S53	Dislocation, sprain and strain of joints and ligaments of elbow	23199	840.278	468.5	9.6345	1200	872.556	725.5	1.7985	34	1143.94	962	69	3.07759
E11-E14	Type 2 diabetes mellitus	H36	Retinal disorders in diseases classified elsewhere	I79	Disorders of arteries, arterioles and capillaries in diseases classified elsewhere	J39	Other diseases of upper respiratory tract	23199	687.943	533	9.6345	1200	1131.8	1034	1.7985	34	1024.37	814	69	3.07759
E11-E14	Type 2 diabetes mellitus	H36	Retinal disorders in diseases classified elsewhere	N18	Chronic kidney disease	H20	Iridocyclitis	23199	738.343	462	9.6345	1333	1004.71	489	1.79838	34	988.771	769	69	3.07756
E11-E14	Type 2 diabetes mellitus	H36	Retinal disorders in diseases classified elsewhere	N18	Chronic kidney disease	I24	Other acute ischemic heart diseases	23199	880.676	546.5	9.6345	1333	1253.5	1086	1.79838	34	847.294	688.5	69	3.07756
E11-E14	Type 2 diabetes mellitus	H36	Retinal disorders in diseases classified elsewhere	N18	Chronic kidney disease	S70	Superficial injury of hip and thigh	23199	688.833	517	9.6345	1333	1248.31	1067	1.79838	34	922.417	630	69	3.07756
E11-E14	Type 2 diabetes mellitus	N18	Chronic kidney disease	D63	Anemia in chronic diseases classified elsewhere	K27	Peptic ulcer, site unspecified	5276	1230.43	960	7.84617	705	595.632	302.5	6.62441	57	563.162	294	23	3.07753
E11-E14	Type 2 diabetes mellitus	H25	Senile cataract	H44	Disorders of globe	J30	Vasomotor and allergic rhinitis	30989	870.371	661.5	1.95408	797	478.826	351	2.37705	128	813.894	566.5	257	3.07691
E11-E14	Type 2 diabetes mellitus	H36	Retinal disorders in diseases classified elsewhere	H33	Retinal detachments and breaks	H16	Keratitis	23199	821.323	546	9.6345	615	615.192	427	2.409	128	945.146	598.5	51.4	3.07663
E11-E14	Type 2 diabetes mellitus	H36	Retinal disorders in diseases classified elsewhere	E16	Other disorders of pancreatic internal secretion	J11	Influenza, virus not identified	23199	835.737	622	9.6345	1222	1160.66	873	1.6075	38	722.658	413.5	77	3.07647
E11-E14	Type 2 diabetes mellitus	G63	Polyneuropathy in diseases classified elsewhere	N18	Chronic kidney disease	S70	Superficial injury of hip and thigh	17611	961.562	913.5	11.4187	1081	1047.53	888.5	1.64737	31	646.969	544.5	63	3.07375
E11-E14	Type 2 diabetes mellitus	E04	Other nontoxic goitre	E89	Postprocedural endocrine and metabolic disorders, NEC	E83	Disorders of mineral metabolism	12481	1388.14	1238	1.75585	425	275.538	112	5.86897	57	421.846	177	115	3.07375
E11-E14	Type 2 diabetes mellitus	S82	Fracture of lower leg, including ankle	T93	Sequelae of injuries of lower limb	F41	Other anxiety disorders	4865	1285.33	1079	2.26105	167	223.97	167	8.58974	30	1110.85	1038	61	3.07362
E11-E14	Type 2 diabetes mellitus	E87	Other disorders of fluid, electrolyte and acid-base balance	N25	Disorders resulting from impaired renal tubular function	I95	Hypotension	18861	973.622	547	4.52442	219	634.973	406	4.02752	32	913.946	557	65	3.07351
E11-E14	Type 2 diabetes mellitus	E87	Other disorders of fluid, electrolyte and acid-base balance	N25	Disorders resulting from impaired renal tubular function	M79	Other soft tissue disorders, NEC	18861	1011.86	742	4.52442	219	640.371	424	4.02752	32	784.257	678	65	3.07351
E11-E14	Type 2 diabetes mellitus	E87	Other disorders of fluid, electrolyte and acid-base balance	E21	Hyperparathyroidism and other disorders of parathyroid gland	I74	Arterial embolism and thrombosis	18861	1476	1208	4.52442	377	674.526	309	3.5782	36	718.263	421.5	73	3.07255
E11-E14	Type 2 diabetes mellitus	G63	Polyneuropathy in diseases classified elsewhere	L89	Decubitus ulcer and pressure area	F48	Other neurotic disorders	17611	986.914	813	11.4187	1019	923.086	745	1.45747	35	716.314	252	71	3.07247
E11-E14	Type 2 diabetes mellitus	D24	Benign neoplasm of breast	D05	Carcinoma in situ of breast	C50	Malignant neoplasm of breast	4654	1481.56	1125.5	1.32984	77	112.056	21.5	14.0909	31	146.75	29	63	3.07208
E11-E14	Type 2 diabetes mellitus	K74	Fibrosis and cirrhosis of liver	K72	Hepatic failure, NEC	E88	Other metabolic disorders	4371	708.729	401	3.13313	519	698	448	3.80586	49	426.424	217	99	3.07207
E11-E14	Type 2 diabetes mellitus	N18	Chronic kidney disease	E21	Hyperparathyroidism and other disorders of parathyroid gland	J06	Acute upper respiratory infections of muitiple and unspecified sites	5276	986.886	570.5	7.84617	355	922.636	733.5	10.0141	37	643.25	423	15	3.07136
E11-E14	Type 2 diabetes mellitus	H36	Retinal disorders in diseases classified elsewhere	H28	Cataract and other disorders of lens in diseases classified elsewhere	S61	Open wound of wrist and hand	23199	814.732	566	9.6345	502	829.122	780	4.76303	38	1182.95	833	25.6667	3.07108
E11-E14	Type 2 diabetes mellitus	H36	Retinal disorders in diseases classified elsewhere	H28	Cataract and other disorders of lens in diseases classified elsewhere	H26	Other cataract	23199	839.261	588	9.6345	502	723.613	532	4.76303	115	855.756	637	25.6667	3.07108
E11-E14	Type 2 diabetes mellitus	H36	Retinal disorders in diseases classified elsewhere	H28	Cataract and other disorders of lens in diseases classified elsewhere	S80	Superficial injury of lower leg	23199	972.282	868	9.6345	502	777.256	437	4.76303	38	1195.67	1103	25.6667	3.07108
E11-E14	Type 2 diabetes mellitus	H36	Retinal disorders in diseases classified elsewhere	H34	Retinal vascular occlusions	I70	Atherosclerosis	23199	759.013	466.5	9.6345	684	845.825	504.5	2.36442	77	1132.15	935	51.6667	3.07076
E11-E14	Type 2 diabetes mellitus	G63	Polyneuropathy in diseases classified elsewhere	G59	Mononeuropathy in diseases classified elsewhere	E83	Disorders of mineral metabolism	17611	936.812	837	11.4187	894	870.458	589	3.24682	47	1121.83	1011.5	31.6667	3.06968
E11-E14	Type 2 diabetes mellitus	H36	Retinal disorders in diseases classified elsewhere	H28	Cataract and other disorders of lens in diseases classified elsewhere	J00	Acute nasopharyngitis[common cold]	23199	688.968	390	9.6345	502	690.161	439	4.76303	89	1029.98	683	25.5714	3.06947
E11-E14	Type 2 diabetes mellitus	H36	Retinal disorders in diseases classified elsewhere	I79	Disorders of arteries, arterioles and capillaries in diseases classified elsewhere	E16	Other disorders of pancreatic internal secretion	23199	875.129	572	9.6345	1200	874.604	676	1.7985	101	1003.56	616	67.6667	3.06911
E11-E14	Type 2 diabetes mellitus	M51	Other intervertebral disc disorders	M96	Postprocedural musculoskeletal disorders, NEC	B35	Dermatophytosis	38137	860.834	647	1.48418	1359	777.143	558	2.31799	169	825.571	669	339	3.0668
E11-E14	Type 2 diabetes mellitus	G63	Polyneuropathy in diseases classified elsewhere	D63	Anemia in chronic diseases classified elsewhere	K05	Gingivitis and periodontal diseases	17611	894.125	723.5	11.4187	649	936.812	800.5	1.57074	32	685.094	492	65	3.06663
E11-E14	Type 2 diabetes mellitus	G63	Polyneuropathy in diseases classified elsewhere	D63	Anemia in chronic diseases classified elsewhere	L01	Impetigo	17611	934.235	529.5	11.4187	649	1166.15	1024	1.57074	32	625.265	420.5	65	3.06663
E11-E14	Type 2 diabetes mellitus	G63	Polyneuropathy in diseases classified elsewhere	D63	Anemia in chronic diseases classified elsewhere	K63	Other diseases of intestine	17611	992.5	766	11.4187	649	1005.06	844.5	1.57074	32	914.906	699.5	65	3.06663
E11-E14	Type 2 diabetes mellitus	G63	Polyneuropathy in diseases classified elsewhere	D63	Anemia in chronic diseases classified elsewhere	D69	Purpura and other hemorrhagic conditions	17611	955	631	11.4187	649	764.294	564	1.57074	32	570.765	203.5	65	3.06663
E11-E14	Type 2 diabetes mellitus	K05	Gingivitis and periodontal diseases	K03	Other diseases of hard tissues of teeth	M79	Other soft tissue disorders, NEC	11239	1079.72	920	3.15873	184	348.6	131.5	5.05479	36	690.875	549	73	3.06654
E11-E14	Type 2 diabetes mellitus	G63	Polyneuropathy in diseases classified elsewhere	H28	Cataract and other disorders of lens in diseases classified elsewhere	F03	Unspecified dementia	17611	887.312	820	11.4187	332	959.531	667.5	1.72727	29	1060.75	947	59	3.06583
E11-E14	Type 2 diabetes mellitus	E10	Insulin-dependent diabetes mellitus	G59	Mononeuropathy in diseases classified elsewhere	N40	Hyperplasia of prostate	13112	828.98	550	20.0993	584	949.471	637	1.7902	48	922.51	686	32.3333	3.06573
E11-E14	Type 2 diabetes mellitus	H36	Retinal disorders in diseases classified elsewhere	H34	Retinal vascular occlusions	L02	Cutaneous abscess,furuncle and carbuncle	23199	738.188	420.5	9.6345	684	787.125	412.5	2.36442	76	1131.92	935	51	3.06512
E11-E14	Type 2 diabetes mellitus	H36	Retinal disorders in diseases classified elsewhere	H34	Retinal vascular occlusions	H60	Otitis externa	23199	728.117	416	9.6345	684	904.506	576	2.36442	76	1190.45	900	51	3.06512
E11-E14	Type 2 diabetes mellitus	H36	Retinal disorders in diseases classified elsewhere	E16	Other disorders of pancreatic internal secretion	S82	Fracture of lower leg, including ankle	23199	964.61	728	9.6345	1222	1292.34	962	1.6075	37	759.512	679	75	3.06504
E11-E14	Type 2 diabetes mellitus	H36	Retinal disorders in diseases classified elsewhere	I79	Disorders of arteries, arterioles and capillaries in diseases classified elsewhere	M67	Other disorders of synovium and tendon	23199	840.5	813.5	9.6345	1200	1000.47	758.5	1.7985	33	1213.91	1124	67	3.06481
E11-E14	Type 2 diabetes mellitus	H36	Retinal disorders in diseases classified elsewhere	I79	Disorders of arteries, arterioles and capillaries in diseases classified elsewhere	I82	Other venous embolism and thrombosis	23199	915.353	569.5	9.6345	1200	831.324	791.5	1.7985	33	973.088	711	67	3.06481
E11-E14	Type 2 diabetes mellitus	H36	Retinal disorders in diseases classified elsewhere	N18	Chronic kidney disease	C34	Malignant neoplasm of bronchus and lung	23199	682.556	345	9.6345	1333	1152.89	931	1.79838	33	995.222	665	67	3.06479
E11-E14	Type 2 diabetes mellitus	G63	Polyneuropathy in diseases classified elsewhere	E16	Other disorders of pancreatic internal secretion	I11	Hypertensive heart disease	17611	1166.12	1013.5	11.4187	1082	1003.41	804	1.77605	85	722.186	528	57	3.06294
E11-E14	Type 2 diabetes mellitus	K74	Fibrosis and cirrhosis of liver	I85	Esophageal varices	E78	Disorders of lipoprotein metabolism and other lipidemias	4371	565.87	511	3.13313	323	518.174	214	25.88	35	847.239	594	14.2	3.06123
E11-E14	Type 2 diabetes mellitus	E87	Other disorders of fluid, electrolyte and acid-base balance	E21	Hyperparathyroidism and other disorders of parathyroid gland	J90	Pleural effusion, NEC	18861	1194.7	971	4.52442	377	891.081	460	3.5782	35	772.568	480	71	3.06049
E11-E14	Type 2 diabetes mellitus	G63	Polyneuropathy in diseases classified elsewhere	N08	Glomerular disorders in diseases classified elsewhere	S53	Dislocation, sprain and strain of joints and ligaments of elbow	17611	896.303	853	11.4187	952	599.697	409	1.54752	32	1244.27	936	65	3.06017
E11-E14	Type 2 diabetes mellitus	G63	Polyneuropathy in diseases classified elsewhere	L89	Decubitus ulcer and pressure area	L02	Cutaneous abscess,furuncle and carbuncle	17611	1215.74	981	11.4187	1019	881.971	581	1.45747	34	551.371	513	69	3.06006
E11-E14	Type 2 diabetes mellitus	E10	Insulin-dependent diabetes mellitus	E16	Other disorders of pancreatic internal secretion	G53	Cranial nerve disorders in diseases classified elsewhere	13112	1067.43	809	20.0993	1016	1005.59	856	2.01487	42	854.25	677.5	28.3333	3.05972
E11-E14	Type 2 diabetes mellitus	E10	Insulin-dependent diabetes mellitus	E16	Other disorders of pancreatic internal secretion	J22	Unspecified acute lower respiratory infection	13112	717.109	357.5	20.0993	1016	1339.93	1091.5	2.01487	42	696.913	560.5	28.3333	3.05972
E11-E14	Type 2 diabetes mellitus	H36	Retinal disorders in diseases classified elsewhere	H28	Cataract and other disorders of lens in diseases classified elsewhere	J15	Bacterial pneumonia, NEC	23199	753.615	571	9.6345	502	885.769	675	4.76303	37	1232.15	1171	25	3.05965
E11-E14	Type 2 diabetes mellitus	H36	Retinal disorders in diseases classified elsewhere	H28	Cataract and other disorders of lens in diseases classified elsewhere	N08	Glomerular disorders in diseases classified elsewhere	23199	862.079	426	9.6345	502	637.789	424.5	4.76303	37	843.316	535	25	3.05965
E11-E14	Type 2 diabetes mellitus	H36	Retinal disorders in diseases classified elsewhere	H34	Retinal vascular occlusions	J01	Acute sinusitis	23199	822.855	502	9.6345	684	838.566	552	2.36442	75	1030.04	868.5	50.3333	3.05941
E11-E14	Type 2 diabetes mellitus	M48	Other spondylopathies	M96	Postprocedural musculoskeletal disorders, NEC	L25	Unspecified contact dermatitis	35706	1132.19	842	1.6557	1556	737.748	561	3.16041	109	814.495	687	219	3.05917
E11-E14	Type 2 diabetes mellitus	D50	Iron deficiency anemia	T82	Complications of cardiac and vascular prosthetic devices, implants and grafts	F32	Depressive episode	27945	1085.3	1014	2.6809	258	783.15	447	5.68132	37	909.425	557.5	75	3.05779
E11-E14	Type 2 diabetes mellitus	D50	Iron deficiency anemia	T82	Complications of cardiac and vascular prosthetic devices, implants and grafts	I50	Heart failure	27945	1120.92	904.5	2.6809	258	802.289	676	5.68132	37	835.553	622	75	3.05779
E11-E14	Type 2 diabetes mellitus	E10	Insulin-dependent diabetes mellitus	E16	Other disorders of pancreatic internal secretion	L21	Seborrhoeic dermatitis	13112	1059.71	709.5	20.0993	1016	1253.38	925.5	2.01487	70	733.667	469.5	28.2	3.05768
E11-E14	Type 2 diabetes mellitus	I63	Cerebral infarction	I64	Stroke, not specified as hemorrhage or infarction	H01	Other inflammation of eyelid	17698	792.108	470	3.57408	816	693.769	461	2.54758	62	844.323	552	125	3.0562
E11-E14	Type 2 diabetes mellitus	M51	Other intervertebral disc disorders	M99	Biomechanical lesions, NEC	M25	Other joint disorders, NEC	38137	992.135	871	1.48418	1271	844.202	676.5	1.87399	204	799.332	560	409	3.05598
E11-E14	Type 2 diabetes mellitus	N08	Glomerular disorders in diseases classified elsewhere	I12	Hypertensive renal disease	M25	Other joint disorders, NEC	5164	844.556	566	17.587	254	738.685	413.5	1.92075	50	1113.39	921	33.6667	3.05586
E11-E14	Type 2 diabetes mellitus	H36	Retinal disorders in diseases classified elsewhere	H33	Retinal detachments and breaks	S93	Dislocation, sprain and strain of joints and ligaments at ankle and foot level	23199	699.863	532	9.6345	615	644.041	443	2.409	73	1123.29	916	49	3.05586
E11-E14	Type 2 diabetes mellitus	N18	Chronic kidney disease	D63	Anemia in chronic diseases classified elsewhere	T82	Complications of cardiac and vascular prosthetic devices, implants and grafts	5276	1547.51	1396	7.84617	705	721.415	413.5	6.62441	76	577.245	331.5	21.8571	3.0554
E11-E14	Type 2 diabetes mellitus	K05	Gingivitis and periodontal diseases	K03	Other diseases of hard tissues of teeth	K59	Other functional intestinal disorders	11239	733.528	560	3.15873	184	568.25	377.5	5.05479	35	937.194	874.5	71	3.05447
E11-E14	Type 2 diabetes mellitus	K05	Gingivitis and periodontal diseases	K03	Other diseases of hard tissues of teeth	L29	Pruritus	11239	1004.05	911.5	3.15873	184	476.395	200.5	5.05479	35	1126.45	863	71	3.05447
E11-E14	Type 2 diabetes mellitus	K05	Gingivitis and periodontal diseases	K03	Other diseases of hard tissues of teeth	L50	Urticaria	11239	855.282	693	3.15873	184	488.769	255	5.05479	35	1105.23	976	71	3.05447
E11-E14	Type 2 diabetes mellitus	H36	Retinal disorders in diseases classified elsewhere	E16	Other disorders of pancreatic internal secretion	S92	Fracture of foot, except ankle	23199	837.769	583	9.6345	1222	1279.77	1043	1.6075	36	769.564	549	73	3.0533
E11-E14	Type 2 diabetes mellitus	H36	Retinal disorders in diseases classified elsewhere	H28	Cataract and other disorders of lens in diseases classified elsewhere	K21	Gastro-oesophageal reflux disease	23199	738.217	477	9.6345	502	699.867	522	4.76303	135	1100.02	915	24.6364	3.05329
E11-E14	Type 2 diabetes mellitus	G63	Polyneuropathy in diseases classified elsewhere	D63	Anemia in chronic diseases classified elsewhere	H43	Disorders of vitreous body	17611	1265.06	1246	11.4187	649	1070	1004	1.57074	31	573.818	378	63	3.05306
E11-E14	Type 2 diabetes mellitus	G63	Polyneuropathy in diseases classified elsewhere	D63	Anemia in chronic diseases classified elsewhere	D68	Other coagulation defects	17611	856.406	763.5	11.4187	649	945.781	736	1.57074	31	851.312	530	63	3.05306
E11-E14	Type 2 diabetes mellitus	G63	Polyneuropathy in diseases classified elsewhere	D63	Anemia in chronic diseases classified elsewhere	F03	Unspecified dementia	17611	1191.15	1074	11.4187	649	1076.33	693	1.57074	31	657.212	524	63	3.05306
E11-E14	Type 2 diabetes mellitus	G40	Epilepsy	G21	Secondary parkinsonism	F03	Unspecified dementia	10117	1349.79	1065	3.32844	352	636.396	496.5	3.73016	45	660.125	350.5	91	3.05301
E11-E14	Type 2 diabetes mellitus	H25	Senile cataract	H44	Disorders of globe	M81	Osteoporosis without pathological fracture	30989	988.68	732	1.95408	797	472.352	149	2.37705	121	899.056	598	243	3.05259
E11-E14	Type 2 diabetes mellitus	H36	Retinal disorders in diseases classified elsewhere	H33	Retinal detachments and breaks	B35	Dermatophytosis	23199	688.795	529.5	9.6345	615	516.287	254	2.409	121	1110.33	1052	48.6	3.0523
E11-E14	Type 2 diabetes mellitus	H36	Retinal disorders in diseases classified elsewhere	I79	Disorders of arteries, arterioles and capillaries in diseases classified elsewhere	N64	Other disorders of breast	23199	830.606	509	9.6345	1200	946.182	588	1.7985	32	1093.3	804	65	3.05165
E11-E14	Type 2 diabetes mellitus	H36	Retinal disorders in diseases classified elsewhere	N18	Chronic kidney disease	C18	Malignant neoplasm of colon	23199	830.75	444	9.6345	1333	1093.12	957.5	1.79838	32	814.938	525	65	3.05162
E11-E14	Type 2 diabetes mellitus	E04	Other nontoxic goitre	E89	Postprocedural endocrine and metabolic disorders, NEC	H04	Disorders of lacrimal system	12481	1056.82	637	1.75585	425	327.77	112	5.86897	54	747.656	581	109	3.05047
E11-E14	Type 2 diabetes mellitus	H36	Retinal disorders in diseases classified elsewhere	H33	Retinal detachments and breaks	M51	Other intervertebral disc disorders	23199	762.548	584	9.6345	615	612.014	433	2.409	72	1240.84	1046	48.3333	3.04991
E11-E14	Type 2 diabetes mellitus	H35	Other retinal disorders	H33	Retinal detachments and breaks	F51	Nonorganic sleep disorders	31988	733.878	552.5	2.05101	690	597.695	350	3.47859	78	1311.41	972.5	157	3.04927
E11-E14	Type 2 diabetes mellitus	I63	Cerebral infarction	G21	Secondary parkinsonism	N39	Other disorders of urinary system	17698	905.851	681.5	3.57408	437	768.608	619	2.24936	69	700.419	581	139	3.04824
E11-E14	Type 2 diabetes mellitus	N18	Chronic kidney disease	E20	Hypoparathyroidism	K21	Gastro-oesophageal reflux disease	5276	1020.49	826	7.84617	202	588.426	423	5.54795	38	982.851	714	25.6667	3.04816
E11-E14	Type 2 diabetes mellitus	E87	Other disorders of fluid, electrolyte and acid-base balance	E21	Hyperparathyroidism and other disorders of parathyroid gland	L89	Decubitus ulcer and pressure area	18861	978.342	819	4.52442	377	1015.66	798.5	3.5782	34	807.395	427.5	69	3.04808
E11-E14	Type 2 diabetes mellitus	E87	Other disorders of fluid, electrolyte and acid-base balance	E21	Hyperparathyroidism and other disorders of parathyroid gland	G40	Epilepsy	18861	1226	1147.5	4.52442	377	688.139	463	3.5782	34	734.333	471	69	3.04808
E11-E14	Type 2 diabetes mellitus	I63	Cerebral infarction	I65	Occlusion and stenosis of precerebral arteries, not resulting in cerebral infarction	J41	Simple and mucopurulent chronic bronchitis	17698	1114.67	757.5	3.57408	769	598.25	311	2.31429	67	801.597	452	135	3.04792
E11-E14	Type 2 diabetes mellitus	H36	Retinal disorders in diseases classified elsewhere	H28	Cataract and other disorders of lens in diseases classified elsewhere	M24	Other specific joint derangements	23199	781.667	540	9.6345	502	836.667	607	4.76303	36	1141.58	995.5	24.3333	3.04791
E11-E14	Type 2 diabetes mellitus	H36	Retinal disorders in diseases classified elsewhere	H28	Cataract and other disorders of lens in diseases classified elsewhere	L25	Unspecified contact dermatitis	23199	700.079	367.5	9.6345	502	986.711	797	4.76303	36	1303.05	1124	24.3333	3.04791
E11-E14	Type 2 diabetes mellitus	I63	Cerebral infarction	F07	Personality and behavioral disorders due to brain disease, damage and dysfunction	J18	Pneumonia, organism unspecified	17698	1204.39	996.5	3.57408	401	809.015	508	2.45566	63	873.652	669	127	3.04714
E11-E14	Type 2 diabetes mellitus	F32	Depressive episode	F31	Bipolar affective disorder	I20	Angina pectoris	32138	1064.32	885	2.19211	1324	768.506	520	3.23443	78	779.543	580	157	3.04656
E11-E14	Type 2 diabetes mellitus	F32	Depressive episode	F31	Bipolar affective disorder	F20	Schizophrenia	32138	987.083	691.5	2.19211	1324	866.262	636.5	3.23443	78	515.286	322.5	157	3.04656
E11-E14	Type 2 diabetes mellitus	D50	Iron deficiency anemia	T82	Complications of cardiac and vascular prosthetic devices, implants and grafts	L03	Cellulitis	27945	911.108	622	2.6809	258	974.568	776	5.68132	36	842.108	593	73	3.04605
E11-E14	Type 2 diabetes mellitus	D50	Iron deficiency anemia	T82	Complications of cardiac and vascular prosthetic devices, implants and grafts	I95	Hypotension	27945	1085.92	954	2.6809	258	1002.15	893	5.68132	36	898.821	694	73	3.04605
E11-E14	Type 2 diabetes mellitus	D50	Iron deficiency anemia	T82	Complications of cardiac and vascular prosthetic devices, implants and grafts	M25	Other joint disorders, NEC	27945	1045.79	684	2.6809	258	738.692	451	5.68132	36	981.154	832	73	3.04605
E11-E14	Type 2 diabetes mellitus	D50	Iron deficiency anemia	T82	Complications of cardiac and vascular prosthetic devices, implants and grafts	M79	Other soft tissue disorders, NEC	27945	1125.84	1213	2.6809	258	972.378	756	5.68132	36	695.865	356	73	3.04605
E11-E14	Type 2 diabetes mellitus	E87	Other disorders of fluid, electrolyte and acid-base balance	N25	Disorders resulting from impaired renal tubular function	M10	Gout	18861	1093.39	847	4.52442	219	676.121	439	4.02752	30	1066.45	929	61	3.04593
E11-E14	Type 2 diabetes mellitus	E87	Other disorders of fluid, electrolyte and acid-base balance	N25	Disorders resulting from impaired renal tubular function	I50	Heart failure	18861	1138.09	788	4.52442	219	700.429	406	4.02752	30	821.2	499	61	3.04593
E11-E14	Type 2 diabetes mellitus	H36	Retinal disorders in diseases classified elsewhere	G59	Mononeuropathy in diseases classified elsewhere	S70	Superficial injury of hip and thigh	23199	829.706	721	9.6345	765	1003.21	820	1.66957	34	1023.62	843.5	69	3.04528
E11-E14	Type 2 diabetes mellitus	G63	Polyneuropathy in diseases classified elsewhere	N18	Chronic kidney disease	H20	Iridocyclitis	17611	973.9	995	11.4187	1081	880.767	756	1.64737	29	993.167	1008.5	59	3.04526
E11-E14	Type 2 diabetes mellitus	K05	Gingivitis and periodontal diseases	K03	Other diseases of hard tissues of teeth	H52	Disorders of refraction and accommodation	11239	849.568	692	3.15873	184	293.378	89	5.05479	34	1059.51	645	69	3.04206
E11-E14	Type 2 diabetes mellitus	I63	Cerebral infarction	G21	Secondary parkinsonism	G20	Parkinson's disease	17698	1219.81	1138	3.57408	437	761.63	546	2.24936	68	294.671	189	137	3.04194
E11-E14	Type 2 diabetes mellitus	H36	Retinal disorders in diseases classified elsewhere	H34	Retinal vascular occlusions	S33	Dislocation, sprain and strain of joints and ligaments of lumbar spine and pelvis	23199	838.065	676	9.6345	684	721.597	427	2.36442	72	1010.1	804	48.3333	3.0418
E11-E14	Type 2 diabetes mellitus	H36	Retinal disorders in diseases classified elsewhere	H34	Retinal vascular occlusions	H01	Other inflammation of eyelid	23199	1032.64	739	9.6345	684	823.542	432.5	2.36442	72	888.208	741	48.3333	3.0418
E11-E14	Type 2 diabetes mellitus	G63	Polyneuropathy in diseases classified elsewhere	G59	Mononeuropathy in diseases classified elsewhere	J15	Bacterial pneumonia, NEC	17611	1027.76	886.5	11.4187	894	747.37	610	3.24682	44	1109.78	850	29.6667	3.04134
E11-E14	Type 2 diabetes mellitus	H36	Retinal disorders in diseases classified elsewhere	E16	Other disorders of pancreatic internal secretion	D69	Purpura and other hemorrhagic conditions	23199	812.194	702.5	9.6345	1222	1124.58	950	1.6075	35	921.361	714.5	71	3.04124
E11-E14	Type 2 diabetes mellitus	F32	Depressive episode	F31	Bipolar affective disorder	J06	Acute upper respiratory infections of muitiple and unspecified sites	32138	1014.16	918	2.19211	1324	623.58	327	3.23443	77	501.852	310	155	3.04099
E11-E14	Type 2 diabetes mellitus	A15	Respiratory tuberculosis, bacteriologically and histologically confirmed	B90	Sequelae of tuberculosis	H10	Conjunctivitis	3184	701.681	531	2.83765	282	812.787	623	5.94737	32	835.915	610	65	3.0402
E11-E14	Type 2 diabetes mellitus	H36	Retinal disorders in diseases classified elsewhere	H28	Cataract and other disorders of lens in diseases classified elsewhere	L23	Allergic contact dermatitis	23199	755.318	550.5	9.6345	502	753.491	597	4.76303	107	1112.12	872.5	23.8889	3.03991
E11-E14	Type 2 diabetes mellitus	H36	Retinal disorders in diseases classified elsewhere	H28	Cataract and other disorders of lens in diseases classified elsewhere	S33	Dislocation, sprain and strain of joints and ligaments of lumbar spine and pelvis	23199	735.977	377	9.6345	502	734.227	597	4.76303	83	1082.07	805.5	23.8571	3.03933
E11-E14	Type 2 diabetes mellitus	H36	Retinal disorders in diseases classified elsewhere	H28	Cataract and other disorders of lens in diseases classified elsewhere	D64	Other anemias	23199	690.83	414.5	9.6345	502	820.932	649	4.76303	83	1254.24	1091	23.8571	3.03933
E11-E14	Type 2 diabetes mellitus	G63	Polyneuropathy in diseases classified elsewhere	D63	Anemia in chronic diseases classified elsewhere	S93	Dislocation, sprain and strain of joints and ligaments at ankle and foot level	17611	1122.58	1107	11.4187	649	831.871	693	1.57074	30	675.677	478	61	3.03905
E11-E14	Type 2 diabetes mellitus	G63	Polyneuropathy in diseases classified elsewhere	D63	Anemia in chronic diseases classified elsewhere	G43	Migraine	17611	992.606	721	11.4187	649	1204.15	996	1.57074	30	943.515	534	61	3.03905
E11-E14	Type 2 diabetes mellitus	G63	Polyneuropathy in diseases classified elsewhere	D63	Anemia in chronic diseases classified elsewhere	S91	Open wound of ankle and foot	17611	769.125	731.5	11.4187	649	985.344	770.5	1.57074	30	1003.59	721.5	61	3.03905
E11-E14	Type 2 diabetes mellitus	G63	Polyneuropathy in diseases classified elsewhere	D63	Anemia in chronic diseases classified elsewhere	G44	Other headache syndromes	17611	1034.52	779	11.4187	649	954.71	693	1.57074	30	780.387	568	61	3.03905
E11-E14	Type 2 diabetes mellitus	N08	Glomerular disorders in diseases classified elsewhere	I12	Hypertensive renal disease	J18	Pneumonia, organism unspecified	5164	778.019	486	17.587	254	716.849	503	1.92075	48	879.113	598	32.3333	3.03832
E11-E14	Type 2 diabetes mellitus	H36	Retinal disorders in diseases classified elsewhere	H28	Cataract and other disorders of lens in diseases classified elsewhere	S93	Dislocation, sprain and strain of joints and ligaments at ankle and foot level	23199	765.623	599	9.6345	502	851	589	4.76303	59	1074.33	720	23.8	3.03829
E11-E14	Type 2 diabetes mellitus	H36	Retinal disorders in diseases classified elsewhere	H28	Cataract and other disorders of lens in diseases classified elsewhere	M15	Polyarthrosis	23199	602.016	292	9.6345	502	640.918	430	4.76303	59	1158.34	955	23.8	3.03829
E11-E14	Type 2 diabetes mellitus	G63	Polyneuropathy in diseases classified elsewhere	I79	Disorders of arteries, arterioles and capillaries in diseases classified elsewhere	F06	Other mental disorders due to brain damage and dysfunction and to physical disease	17611	1308.45	1217	11.4187	1125	809.077	548	2.2946	62	891.585	746	41.6667	3.03811
E11-E14	Type 2 diabetes mellitus	H36	Retinal disorders in diseases classified elsewhere	I79	Disorders of arteries, arterioles and capillaries in diseases classified elsewhere	S62	Fracture at wrist and hand level	23199	802.156	775	9.6345	1200	1175.44	881.5	1.7985	31	975.438	1077	63	3.03808
E11-E14	Type 2 diabetes mellitus	H36	Retinal disorders in diseases classified elsewhere	I79	Disorders of arteries, arterioles and capillaries in diseases classified elsewhere	I47	Paroxysmal tachycardia	23199	560.625	324.5	9.6345	1200	1205.06	1078	1.7985	31	1007.66	889	63	3.03808
E11-E14	Type 2 diabetes mellitus	H36	Retinal disorders in diseases classified elsewhere	N18	Chronic kidney disease	T78	Adverse effects, NEC	23199	963.312	706.5	9.6345	1333	1120.16	1000.5	1.79838	31	949.219	818.5	63	3.03805
E11-E14	Type 2 diabetes mellitus	E10	Insulin-dependent diabetes mellitus	G59	Mononeuropathy in diseases classified elsewhere	K63	Other diseases of intestine	13112	955.478	703.5	20.0993	584	1025.89	852	1.7902	45	1221.46	1126	30.3333	3.038
E11-E14	Type 2 diabetes mellitus	H36	Retinal disorders in diseases classified elsewhere	H33	Retinal detachments and breaks	E83	Disorders of mineral metabolism	23199	724.93	622	9.6345	615	655.972	433	2.409	70	1178.96	949	47	3.03776
E11-E14	Type 2 diabetes mellitus	H36	Retinal disorders in diseases classified elsewhere	H33	Retinal detachments and breaks	J41	Simple and mucopurulent chronic bronchitis	23199	778.743	546.5	9.6345	615	515.814	427	2.409	70	1442.36	1391.5	47	3.03776
E11-E14	Type 2 diabetes mellitus	H36	Retinal disorders in diseases classified elsewhere	H53	Visual disturbances	K05	Gingivitis and periodontal diseases	23199	925.275	687	9.6345	835	708.35	427.5	1.43188	39	915.95	645.5	79	3.03736
E11-E14	Type 2 diabetes mellitus	E04	Other nontoxic goitre	C73	Malignant neoplasm of thyroid gland	E35	Disorders of endocrine glands in diseases classified elsewhere	12481	1353.22	1204	1.75585	755	332.829	100	8.25683	37	322.756	159	75	3.03636
E11-E14	Type 2 diabetes mellitus	D50	Iron deficiency anemia	D63	Anemia in chronic diseases classified elsewhere	N17	Acute renal failure	27945	1366.78	1049	2.6809	1104	534.328	300	3.0469	66	559.687	205	133	3.03599
E11-E14	Type 2 diabetes mellitus	D50	Iron deficiency anemia	D63	Anemia in chronic diseases classified elsewhere	M17	Gonarthrosis[arthrosis of knee]	27945	706.343	425	2.6809	1104	861.97	598	3.0469	66	969.94	627	133	3.03599
E11-E14	Type 2 diabetes mellitus	E87	Other disorders of fluid, electrolyte and acid-base balance	E21	Hyperparathyroidism and other disorders of parathyroid gland	T82	Complications of cardiac and vascular prosthetic devices, implants and grafts	18861	1361.45	1282.5	4.52442	377	701.526	367.5	3.5782	33	600.5	468.5	67	3.0353
E11-E14	Type 2 diabetes mellitus	E87	Other disorders of fluid, electrolyte and acid-base balance	E21	Hyperparathyroidism and other disorders of parathyroid gland	H40	Glaucoma	18861	1000.31	692.5	4.52442	377	950.444	337.5	3.5782	33	759.417	451	67	3.0353
E11-E14	Type 2 diabetes mellitus	D50	Iron deficiency anemia	T82	Complications of cardiac and vascular prosthetic devices, implants and grafts	K92	Other diseases of digestive system	27945	1156.89	1072.5	2.6809	258	860.053	687.5	5.68132	35	745.868	440	71	3.03399
E11-E14	Type 2 diabetes mellitus	D50	Iron deficiency anemia	T82	Complications of cardiac and vascular prosthetic devices, implants and grafts	G47	Sleep disorders	27945	1095.84	791	2.6809	258	611.649	455	5.68132	35	766.622	292	71	3.03399
E11-E14	Type 2 diabetes mellitus	H36	Retinal disorders in diseases classified elsewhere	G59	Mononeuropathy in diseases classified elsewhere	E06	Thyroiditis	23199	933.794	508.5	9.6345	765	1062.53	915.5	1.66957	33	1271.94	997	67	3.03251
E11-E14	Type 2 diabetes mellitus	G63	Polyneuropathy in diseases classified elsewhere	I79	Disorders of arteries, arterioles and capillaries in diseases classified elsewhere	N17	Acute renal failure	17611	1158.4	1001	11.4187	1125	840.385	616	2.2946	61	927.908	658	41	3.03111
E11-E14	Type 2 diabetes mellitus	H36	Retinal disorders in diseases classified elsewhere	H28	Cataract and other disorders of lens in diseases classified elsewhere	I10	Essential(primary) hypertension	23199	735.576	379	9.6345	502	513.475	251	4.76303	58	842.424	621	23.4	3.03093
E11-E14	Type 2 diabetes mellitus	H25	Senile cataract	H44	Disorders of globe	L03	Cellulitis	30989	917.79	705	1.95408	797	569.286	337	2.37705	115	1039.79	828	231	3.03059
E11-E14	Type 2 diabetes mellitus	H36	Retinal disorders in diseases classified elsewhere	H34	Retinal vascular occlusions	N40	Hyperplasia of prostate	23199	842.781	570	9.6345	684	709.096	399	2.36442	70	1009.15	766	47	3.02965
E11-E14	Type 2 diabetes mellitus	H36	Retinal disorders in diseases classified elsewhere	H34	Retinal vascular occlusions	I73	Other peripheral vascular diseases	23199	873.158	690	9.6345	684	671.767	331	2.36442	117	872.5	604	47	3.02965
E11-E14	Type 2 diabetes mellitus	D50	Iron deficiency anemia	D63	Anemia in chronic diseases classified elsewhere	L25	Unspecified contact dermatitis	27945	913.671	658	2.6809	1104	789.1	550.5	3.0469	65	731.657	606.5	131	3.02941
E11-E14	Type 2 diabetes mellitus	K05	Gingivitis and periodontal diseases	K03	Other diseases of hard tissues of teeth	F41	Other anxiety disorders	11239	945.394	803	3.15873	184	390.121	274	5.05479	33	1049.15	1023	67	3.02929
E11-E14	Type 2 diabetes mellitus	I63	Cerebral infarction	G21	Secondary parkinsonism	E07	Other disorders of thyroid	17698	1048.94	788	3.57408	437	864.087	713	2.24936	66	686.739	455	133	3.02907
E11-E14	Type 2 diabetes mellitus	K05	Gingivitis and periodontal diseases	K02	Dental caries	I63	Cerebral infarction	11239	785.393	624	3.15873	456	349.574	174	2.99344	56	1274.21	984	113	3.02876
E11-E14	Type 2 diabetes mellitus	S82	Fracture of lower leg, including ankle	T93	Sequelae of injuries of lower limb	K25	Gastric ulcer	4865	1225.17	1063	2.26105	167	218.655	152	8.58974	27	1023.93	759	55	3.02865
E11-E14	Type 2 diabetes mellitus	E10	Insulin-dependent diabetes mellitus	G59	Mononeuropathy in diseases classified elsewhere	J21	Acute bronchiolitis	13112	830.511	580	20.0993	584	1130.89	1024	1.7902	44	945.4	687	29.6667	3.02835
E11-E14	Type 2 diabetes mellitus	I69	Sequelae of cerebrovascular disease	G21	Secondary parkinsonism	J18	Pneumonia, organism unspecified	11726	1218.52	1192.5	3.99547	329	700.138	477	2.5444	52	556.466	414	105	3.02834
E11-E14	Type 2 diabetes mellitus	N18	Chronic kidney disease	E21	Hyperparathyroidism and other disorders of parathyroid gland	L29	Pruritus	5276	1263.93	1043	7.84617	355	851.436	688	10.0141	47	754.909	493	13.5714	3.02789
E11-E14	Type 2 diabetes mellitus	M51	Other intervertebral disc disorders	M96	Postprocedural musculoskeletal disorders, NEC	M72	Fibroblastic disorders	38137	781.522	561	1.48418	1359	814.868	597	2.31799	154	714.943	544	309	3.02656
E11-E14	Type 2 diabetes mellitus	H36	Retinal disorders in diseases classified elsewhere	H53	Visual disturbances	G64	Other disorders of peripheral nervous system	23199	949.128	609	9.6345	835	886.231	568	1.43188	38	1051.56	774	77	3.02623
E11-E14	Type 2 diabetes mellitus	E04	Other nontoxic goitre	E89	Postprocedural endocrine and metabolic disorders, NEC	K59	Other functional intestinal disorders	12481	1183.93	886	1.75585	425	264.211	112	5.86897	51	617.316	457	103	3.02589
E11-E14	Type 2 diabetes mellitus	E04	Other nontoxic goitre	E89	Postprocedural endocrine and metabolic disorders, NEC	M75	Shoulder lesions	12481	1029.43	807.5	1.75585	425	269.793	106.5	5.86897	51	673.81	481	103	3.02589
E11-E14	Type 2 diabetes mellitus	N18	Chronic kidney disease	E20	Hypoparathyroidism	E21	Hyperparathyroidism and other disorders of parathyroid gland	5276	1153.97	894.5	7.84617	202	588.175	347	5.54795	36	887.825	704.5	24.3333	3.02499
E11-E14	Type 2 diabetes mellitus	G63	Polyneuropathy in diseases classified elsewhere	D63	Anemia in chronic diseases classified elsewhere	H93	Other disorders of ear, NEC	17611	877.161	503	11.4187	649	961.323	843	1.57074	29	799.581	352	59	3.02457
E11-E14	Type 2 diabetes mellitus	G63	Polyneuropathy in diseases classified elsewhere	D63	Anemia in chronic diseases classified elsewhere	I87	Other disorders of veins	17611	743	463	11.4187	649	1276.52	908	1.57074	29	843.207	669	59	3.02457
E11-E14	Type 2 diabetes mellitus	H36	Retinal disorders in diseases classified elsewhere	I79	Disorders of arteries, arterioles and capillaries in diseases classified elsewhere	C18	Malignant neoplasm of colon	23199	729.548	559	9.6345	1200	1213.9	852	1.7985	30	1183.48	775	61	3.02407
E11-E14	Type 2 diabetes mellitus	H36	Retinal disorders in diseases classified elsewhere	N18	Chronic kidney disease	G58	Other mononeuropathies	23199	549.806	386	9.6345	1333	1038.16	830	1.79838	30	901.968	540	61	3.02404
E11-E14	Type 2 diabetes mellitus	H36	Retinal disorders in diseases classified elsewhere	N18	Chronic kidney disease	L97	Ulcer of lower limb, NEC	23199	891.419	595	9.6345	1333	1164.26	1196	1.79838	30	837.29	583	61	3.02404
E11-E14	Type 2 diabetes mellitus	F32	Depressive episode	F31	Bipolar affective disorder	G43	Migraine	32138	1133.21	866	2.19211	1324	760.75	483	3.23443	74	726.145	488.5	149	3.02385
E11-E14	Type 2 diabetes mellitus	H36	Retinal disorders in diseases classified elsewhere	H34	Retinal vascular occlusions	N30	Cystitis	23199	853.214	449.5	9.6345	684	654.771	289.5	2.36442	69	1086.9	828	46.3333	3.02345
E11-E14	Type 2 diabetes mellitus	H36	Retinal disorders in diseases classified elsewhere	H28	Cataract and other disorders of lens in diseases classified elsewhere	N30	Cystitis	23199	698.229	456	9.6345	502	825.627	544	4.76303	80	1131.01	906	23	3.02344
E11-E14	Type 2 diabetes mellitus	K74	Fibrosis and cirrhosis of liver	I85	Esophageal varices	K21	Gastro-oesophageal reflux disease	4371	721.379	470.5	3.13313	323	540.121	266	25.88	45	631.138	344	13	3.02289
E11-E14	Type 2 diabetes mellitus	S32	Fracture of lumbar spine and pelvis	T91	Sequelae of injuries of neck and trunk	J45	Asthma	7237	1295.89	1162	2.46597	352	503.326	263.5	5.55118	38	669.87	342	77	3.02286
E11-E14	Type 2 diabetes mellitus	S32	Fracture of lumbar spine and pelvis	T91	Sequelae of injuries of neck and trunk	N39	Other disorders of urinary system	7237	1130.96	935	2.46597	352	526.234	165	5.55118	38	568.298	374	77	3.02286
E11-E14	Type 2 diabetes mellitus	S32	Fracture of lumbar spine and pelvis	T91	Sequelae of injuries of neck and trunk	A09	Other gastroenteritis and colitis of infectious and unspecified origin	7237	1158.81	961	2.46597	352	540.447	255	5.55118	38	1004.7	651	77	3.02286
E11-E14	Type 2 diabetes mellitus	E87	Other disorders of fluid, electrolyte and acid-base balance	E21	Hyperparathyroidism and other disorders of parathyroid gland	F51	Nonorganic sleep disorders	18861	1215.65	1026.5	4.52442	377	833.529	870.5	3.5782	32	586.382	409	65	3.02214
E11-E14	Type 2 diabetes mellitus	E87	Other disorders of fluid, electrolyte and acid-base balance	E21	Hyperparathyroidism and other disorders of parathyroid gland	A04	Other bacterial intestinal infections	18861	1217.41	980.5	4.52442	377	713.471	237	3.5782	32	653.412	332.5	65	3.02214
E11-E14	Type 2 diabetes mellitus	D50	Iron deficiency anemia	T82	Complications of cardiac and vascular prosthetic devices, implants and grafts	A09	Other gastroenteritis and colitis of infectious and unspecified origin	27945	1123.14	901	2.6809	258	845.622	455	5.68132	34	577.135	365	69	3.02158
E11-E14	Type 2 diabetes mellitus	N18	Chronic kidney disease	D63	Anemia in chronic diseases classified elsewhere	J42	Unspecified chronic bronchitis	5276	1311.96	920	7.84617	705	559.782	250	6.62441	50	796.582	535	20.2	3.02116
E11-E14	Type 2 diabetes mellitus	H35	Other retinal disorders	H33	Retinal detachments and breaks	I50	Heart failure	31988	848.027	645	2.05101	690	512.041	245.5	3.47859	73	1405.81	1271.5	147	3.02069
E11-E14	Type 2 diabetes mellitus	G63	Polyneuropathy in diseases classified elsewhere	L89	Decubitus ulcer and pressure area	M24	Other specific joint derangements	17611	1105.91	929	11.4187	1019	1037.79	837	1.45747	31	582.273	334	63	3.02056
E11-E14	Type 2 diabetes mellitus	G63	Polyneuropathy in diseases classified elsewhere	L89	Decubitus ulcer and pressure area	K71	Toxic liver disease	17611	1269.72	929	11.4187	1019	883	708	1.45747	31	581.25	393	63	3.02056
E11-E14	Type 2 diabetes mellitus	N08	Glomerular disorders in diseases classified elsewhere	I12	Hypertensive renal disease	A09	Other gastroenteritis and colitis of infectious and unspecified origin	5164	726.02	517	17.587	254	779.02	459	1.92075	46	903.725	621	31	3.02003
E11-E14	Type 2 diabetes mellitus	N18	Chronic kidney disease	D63	Anemia in chronic diseases classified elsewhere	M10	Gout	5276	1521.94	1157	7.84617	705	522.535	262.5	6.62441	70	593.907	326	20.1429	3.01993
E11-E14	Type 2 diabetes mellitus	H36	Retinal disorders in diseases classified elsewhere	G59	Mononeuropathy in diseases classified elsewhere	M80	Osteoporosis with pathological fracture	23199	559.188	462	9.6345	765	1241.34	1122	1.66957	32	1112.66	842	65	3.01935
E11-E14	Type 2 diabetes mellitus	G63	Polyneuropathy in diseases classified elsewhere	G59	Mononeuropathy in diseases classified elsewhere	M06	Other rheumatoid arthritis	17611	1044.73	844.5	11.4187	894	683.595	515.5	3.24682	70	1000.18	830.5	28.2	3.01932
E11-E14	Type 2 diabetes mellitus	H36	Retinal disorders in diseases classified elsewhere	H28	Cataract and other disorders of lens in diseases classified elsewhere	F41	Other anxiety disorders	23199	728.708	528	9.6345	502	732.075	457	4.76303	102	1217.44	1131	22.7778	3.01922
E11-E14	Type 2 diabetes mellitus	H36	Retinal disorders in diseases classified elsewhere	H33	Retinal detachments and breaks	S13	Dislocation, sprain and strain of joints and ligaments at neck level	23199	692.706	550.5	9.6345	615	839.118	630.5	2.409	67	1053.79	708.5	45	3.01888
E11-E14	Type 2 diabetes mellitus	D50	Iron deficiency anemia	N25	Disorders resulting from impaired renal tubular function	E83	Disorders of mineral metabolism	27945	1178.06	915.5	2.6809	269	732.08	558.5	3.93431	49	639.26	422	99	3.01878
E11-E14	Type 2 diabetes mellitus	N18	Chronic kidney disease	I95	Hypotension	L03	Cellulitis	5276	1209.11	809	7.84617	258	898.629	685	2.18143	30	749.543	498	61	3.01873
E11-E14	Type 2 diabetes mellitus	E10	Insulin-dependent diabetes mellitus	G59	Mononeuropathy in diseases classified elsewhere	G44	Other headache syndromes	13112	666.826	592	20.0993	584	1076.09	854.5	1.7902	43	1088.43	805	29	3.01848
E11-E14	Type 2 diabetes mellitus	H36	Retinal disorders in diseases classified elsewhere	H28	Cataract and other disorders of lens in diseases classified elsewhere	I70	Atherosclerosis	23199	757.667	551	9.6345	502	785.074	589	4.76303	79	1150.01	1097	22.7143	3.01801
E11-E14	Type 2 diabetes mellitus	H36	Retinal disorders in diseases classified elsewhere	H28	Cataract and other disorders of lens in diseases classified elsewhere	E87	Other disorders of fluid, electrolyte and acid-base balance	23199	743.463	502.5	9.6345	502	670.268	404.5	4.76303	79	1180.22	990	22.7143	3.01801
E11-E14	Type 2 diabetes mellitus	E10	Insulin-dependent diabetes mellitus	L89	Decubitus ulcer and pressure area	I25	Chronic ischemic heart disease	13112	1009.96	733.5	20.0993	852	1055.04	868.5	1.57143	49	571.741	335	33	3.01799
E11-E14	Type 2 diabetes mellitus	F32	Depressive episode	F31	Bipolar affective disorder	M17	Gonarthrosis[arthrosis of knee]	32138	824.051	547	2.19211	1324	657.114	369	3.23443	73	849.177	574	147	3.01798
E11-E14	Type 2 diabetes mellitus	F32	Depressive episode	F31	Bipolar affective disorder	K92	Other diseases of digestive system	32138	1135.54	776.5	2.19211	1324	957.224	702	3.23443	73	703.974	455	147	3.01798
E11-E14	Type 2 diabetes mellitus	E04	Other nontoxic goitre	E89	Postprocedural endocrine and metabolic disorders, NEC	K76	Other diseases of liver	12481	1041.72	799	1.75585	425	352.719	102	5.86897	50	628.667	476	101	3.01737
E11-E14	Type 2 diabetes mellitus	E04	Other nontoxic goitre	E89	Postprocedural endocrine and metabolic disorders, NEC	M65	Synovitis and tenosynovitis	12481	1152.48	947	1.75585	425	426.942	136.5	5.86897	50	786.654	556	101	3.01737
E11-E14	Type 2 diabetes mellitus	K05	Gingivitis and periodontal diseases	K03	Other diseases of hard tissues of teeth	J20	Acute bronchitis	11239	809.5	548.5	3.15873	184	354	41.5	5.05479	32	891.059	619.5	65	3.01613
E11-E14	Type 2 diabetes mellitus	K05	Gingivitis and periodontal diseases	K03	Other diseases of hard tissues of teeth	B35	Dermatophytosis	11239	899.771	609	3.15873	184	383.6	133	5.05479	32	954.429	932	65	3.01613
E11-E14	Type 2 diabetes mellitus	K05	Gingivitis and periodontal diseases	K03	Other diseases of hard tissues of teeth	S33	Dislocation, sprain and strain of joints and ligaments of lumbar spine and pelvis	11239	949.441	725	3.15873	184	449.912	265.5	5.05479	32	996.794	836	65	3.01613
E11-E14	Type 2 diabetes mellitus	K05	Gingivitis and periodontal diseases	K03	Other diseases of hard tissues of teeth	K30	Dyspepsia	11239	749.829	609	3.15873	184	373.171	181	5.05479	32	899.714	586	65	3.01613
E11-E14	Type 2 diabetes mellitus	K05	Gingivitis and periodontal diseases	K03	Other diseases of hard tissues of teeth	H16	Keratitis	11239	799.647	712	3.15873	184	487.824	142.5	5.05479	32	1330.88	1134	65	3.01613
E11-E14	Type 2 diabetes mellitus	K05	Gingivitis and periodontal diseases	K03	Other diseases of hard tissues of teeth	M19	Other arthrosis	11239	767.212	562	3.15873	184	655.364	440	5.05479	32	1183.36	1149	65	3.01613
E11-E14	Type 2 diabetes mellitus	H36	Retinal disorders in diseases classified elsewhere	H33	Retinal detachments and breaks	K30	Dyspepsia	23199	757.019	542	9.6345	615	573.975	313	2.409	156	1238.2	1080	44.7143	3.01611
E11-E14	Type 2 diabetes mellitus	H36	Retinal disorders in diseases classified elsewhere	E16	Other disorders of pancreatic internal secretion	D13	Benign neoplasm of other and ill-defined parts of digestive system	23199	982.424	570	9.6345	1222	1191.97	1128	1.6075	33	610.697	420	67	3.01605
E11-E14	Type 2 diabetes mellitus	H36	Retinal disorders in diseases classified elsewhere	E16	Other disorders of pancreatic internal secretion	I66	Occlusion and stenosis of cerebral arteries, not resulting in cerebral infarction	23199	792.457	633	9.6345	1222	1568.66	1537	1.6075	33	681.886	536	67	3.01605
E11-E14	Type 2 diabetes mellitus	H36	Retinal disorders in diseases classified elsewhere	E16	Other disorders of pancreatic internal secretion	I65	Occlusion and stenosis of precerebral arteries, not resulting in cerebral infarction	23199	1073.79	765	9.6345	1222	1246.15	1146	1.6075	33	872.333	718	67	3.01605
E11-E14	Type 2 diabetes mellitus	D50	Iron deficiency anemia	D63	Anemia in chronic diseases classified elsewhere	E46	Unspecified protein-energy malnutrition	27945	1256.15	981.5	2.6809	1104	666.879	300	3.0469	63	500.106	343.5	127	3.01594
E11-E14	Type 2 diabetes mellitus	H36	Retinal disorders in diseases classified elsewhere	H28	Cataract and other disorders of lens in diseases classified elsewhere	K29	Gastritis and duodenitis	23199	482.75	213.5	9.6345	502	566.833	386.5	4.76303	56	645.45	431.5	22.6	3.01582
E11-E14	Type 2 diabetes mellitus	H25	Senile cataract	H44	Disorders of globe	M75	Shoulder lesions	30989	829.296	547	1.95408	797	519.409	207	2.37705	111	957.357	764	223	3.01528
E11-E14	Type 2 diabetes mellitus	H36	Retinal disorders in diseases classified elsewhere	H33	Retinal detachments and breaks	I20	Angina pectoris	23199	665.561	527	9.6345	615	559.088	334	2.409	111	1034.71	871	44.6	3.015
E11-E14	Type 2 diabetes mellitus	H36	Retinal disorders in diseases classified elsewhere	H28	Cataract and other disorders of lens in diseases classified elsewhere	H04	Disorders of lacrimal system	23199	802.728	513	9.6345	502	613.262	451	4.76303	101	764.456	398	22.5556	3.01497
E11-E14	Type 2 diabetes mellitus	H36	Retinal disorders in diseases classified elsewhere	H28	Cataract and other disorders of lens in diseases classified elsewhere	N39	Other disorders of urinary system	23199	780.105	528	9.6345	502	755.619	649	4.76303	101	1157.1	938	22.5556	3.01497
E11-E14	Type 2 diabetes mellitus	H35	Other retinal disorders	H33	Retinal detachments and breaks	L24	Irritant contact dermatitis	31988	737.533	429	2.05101	690	521.893	302	3.47859	72	1322.55	1181	145	3.01474
E11-E14	Type 2 diabetes mellitus	H35	Other retinal disorders	H33	Retinal detachments and breaks	K12	Stomatitis and related lesions	31988	862.493	598	2.05101	690	503.041	257	3.47859	72	1097.95	806	145	3.01474
E11-E14	Type 2 diabetes mellitus	M75	Shoulder lesions	S46	Injury of muscle and tendon at shoulder and upper arm level	K12	Stomatitis and related lesions	46134	956.216	787	1.43205	2008	780.654	472	2.2785	158	878.778	658.5	317	3.01467
E11-E14	Type 2 diabetes mellitus	H36	Retinal disorders in diseases classified elsewhere	H34	Retinal vascular occlusions	H26	Other cataract	23199	1060.36	752	9.6345	684	725.034	393	2.36442	113	779.812	475	45.4	3.01461
E11-E14	Type 2 diabetes mellitus	H36	Retinal disorders in diseases classified elsewhere	I79	Disorders of arteries, arterioles and capillaries in diseases classified elsewhere	J31	Chronic rhinitis, nasopharyngitis and pharyngitis	23199	753.404	490	9.6345	1200	915.894	714.5	1.7985	89	992.574	815.5	59.6667	3.01447
E11-E14	Type 2 diabetes mellitus	N18	Chronic kidney disease	E20	Hypoparathyroidism	D63	Anemia in chronic diseases classified elsewhere	5276	1504.71	1191.5	7.84617	202	568.789	380.5	5.54795	35	770.395	492.5	23.6667	3.01293
E11-E14	Type 2 diabetes mellitus	E04	Other nontoxic goitre	C73	Malignant neoplasm of thyroid gland	G53	Cranial nerve disorders in diseases classified elsewhere	12481	1423.36	1424.5	1.75585	755	242.944	44.5	8.25683	35	1126.5	849.5	71	3.01256
E11-E14	Type 2 diabetes mellitus	E04	Other nontoxic goitre	C73	Malignant neoplasm of thyroid gland	M10	Gout	12481	1386.21	1362	1.75585	755	266.359	42	8.25683	35	789.949	721	71	3.01256
E11-E14	Type 2 diabetes mellitus	H36	Retinal disorders in diseases classified elsewhere	H28	Cataract and other disorders of lens in diseases classified elsewhere	J03	Acute tonsillitis	23199	626.37	378	9.6345	502	639.716	435	4.76303	78	1053.36	889	22.4286	3.01251
E11-E14	Type 2 diabetes mellitus	H36	Retinal disorders in diseases classified elsewhere	H28	Cataract and other disorders of lens in diseases classified elsewhere	B35	Dermatophytosis	23199	739.688	524	9.6345	502	695.538	438	4.76303	78	968.163	873.5	22.4286	3.01251
E11-E14	Type 2 diabetes mellitus	H36	Retinal disorders in diseases classified elsewhere	H28	Cataract and other disorders of lens in diseases classified elsewhere	J42	Unspecified chronic bronchitis	23199	708.888	519	9.6345	502	897.275	735	4.76303	78	1029.12	922.5	22.4286	3.01251
E11-E14	Type 2 diabetes mellitus	N18	Chronic kidney disease	D63	Anemia in chronic diseases classified elsewhere	I74	Arterial embolism and thrombosis	5276	1439.59	1303	7.84617	705	539.763	396	6.62441	49	715.254	471	19.8	3.01247
E11-E14	Type 2 diabetes mellitus	N18	Chronic kidney disease	D63	Anemia in chronic diseases classified elsewhere	I95	Hypotension	5276	1384.9	1143	7.84617	705	762.516	532	6.62441	49	662.871	546.5	19.8	3.01247
E11-E14	Type 2 diabetes mellitus	I63	Cerebral infarction	I64	Stroke, not specified as hemorrhage or infarction	M65	Synovitis and tenosynovitis	17698	775.6	617	3.57408	816	684.717	446	2.54758	56	1057.7	790.5	113	3.01237
E11-E14	Type 2 diabetes mellitus	F32	Depressive episode	F31	Bipolar affective disorder	L02	Cutaneous abscess,furuncle and carbuncle	32138	917.179	567	2.19211	1324	762.603	491	3.23443	72	818.423	568	145	3.01203
E11-E14	Type 2 diabetes mellitus	F32	Depressive episode	F31	Bipolar affective disorder	L24	Irritant contact dermatitis	32138	755.122	559.5	2.19211	1324	760.378	499.5	3.23443	72	868.027	629.5	145	3.01203
E11-E14	Type 2 diabetes mellitus	F32	Depressive episode	F31	Bipolar affective disorder	F06	Other mental disorders due to brain damage and dysfunction and to physical disease	32138	1054.67	885	2.19211	1324	784.26	588	3.23443	72	659.466	444	145	3.01203
E11-E14	Type 2 diabetes mellitus	D50	Iron deficiency anemia	N25	Disorders resulting from impaired renal tubular function	K21	Gastro-oesophageal reflux disease	27945	619	438.5	2.6809	269	811.52	607.5	3.93431	48	1085.12	783.5	97	3.00992
E11-E14	Type 2 diabetes mellitus	D50	Iron deficiency anemia	N25	Disorders resulting from impaired renal tubular function	A09	Other gastroenteritis and colitis of infectious and unspecified origin	27945	981.74	840.5	2.6809	269	872.02	636.5	3.93431	48	970.68	669	97	3.00992
E11-E14	Type 2 diabetes mellitus	I63	Cerebral infarction	G20	Parkinson's disease	L89	Decubitus ulcer and pressure area	17698	1022.81	747.5	3.57408	620	867.476	674	1.82232	78	688.06	394.5	157	3.00969
E11-E14	Type 2 diabetes mellitus	H36	Retinal disorders in diseases classified elsewhere	I79	Disorders of arteries, arterioles and capillaries in diseases classified elsewhere	J35	Chronic diseases of tonsils and adenoids	23199	819.667	641	9.6345	1200	948.633	874	1.7985	29	1009.27	776	59	3.00959
E11-E14	Type 2 diabetes mellitus	H36	Retinal disorders in diseases classified elsewhere	I79	Disorders of arteries, arterioles and capillaries in diseases classified elsewhere	N25	Disorders resulting from impaired renal tubular function	23199	993.621	613	9.6345	1200	1049.97	869	1.7985	29	866.241	759	59	3.00959
E11-E14	Type 2 diabetes mellitus	H36	Retinal disorders in diseases classified elsewhere	I79	Disorders of arteries, arterioles and capillaries in diseases classified elsewhere	I66	Occlusion and stenosis of cerebral arteries, not resulting in cerebral infarction	23199	500.379	340	9.6345	1200	1044.52	696	1.7985	29	940.759	532	59	3.00959
E11-E14	Type 2 diabetes mellitus	H36	Retinal disorders in diseases classified elsewhere	I79	Disorders of arteries, arterioles and capillaries in diseases classified elsewhere	E44	Protein-energy malnutrition of moderate and mild degree	23199	878.4	720	9.6345	1200	740.333	362	1.7985	29	1362.1	1450	59	3.00959
E11-E14	Type 2 diabetes mellitus	H36	Retinal disorders in diseases classified elsewhere	I79	Disorders of arteries, arterioles and capillaries in diseases classified elsewhere	M70	Soft tissue disorders related to use, overuse and pressure	23199	714.414	509	9.6345	1200	905.586	750	1.7985	29	1093.79	723	59	3.00959
E11-E14	Type 2 diabetes mellitus	H36	Retinal disorders in diseases classified elsewhere	I79	Disorders of arteries, arterioles and capillaries in diseases classified elsewhere	E55	Vitamin D deficiency	23199	892.345	633	9.6345	1200	979.138	800	1.7985	29	1279.55	1013	59	3.00959
E11-E14	Type 2 diabetes mellitus	H36	Retinal disorders in diseases classified elsewhere	N18	Chronic kidney disease	S05	Injury of eye and orbit	23199	928.966	696	9.6345	1333	1165.41	1093	1.79838	29	1227.59	1145	59	3.00956
E11-E14	Type 2 diabetes mellitus	E04	Other nontoxic goitre	C73	Malignant neoplasm of thyroid gland	E03	Other hypothyroidism	12481	1313.12	1055.5	1.75585	755	166.985	37.5	8.25683	246	335.274	109	70.4286	3.00905
E11-E14	Type 2 diabetes mellitus	G63	Polyneuropathy in diseases classified elsewhere	E16	Other disorders of pancreatic internal secretion	M10	Gout	17611	963.284	753	11.4187	1082	1105.31	907	1.77605	75	880.531	647	50.3333	3.00893
E11-E14	Type 2 diabetes mellitus	D50	Iron deficiency anemia	T82	Complications of cardiac and vascular prosthetic devices, implants and grafts	L50	Urticaria	27945	1023.03	821	2.6809	258	778	624	5.68132	33	808.515	696	67	3.00881
E11-E14	Type 2 diabetes mellitus	E04	Other nontoxic goitre	E89	Postprocedural endocrine and metabolic disorders, NEC	H16	Keratitis	12481	1239.43	1115.5	1.75585	425	437.352	139	5.86897	49	857.722	778	99	3.00868
E11-E14	Type 2 diabetes mellitus	E87	Other disorders of fluid, electrolyte and acid-base balance	E21	Hyperparathyroidism and other disorders of parathyroid gland	B18	Chronic viral hepatitis	18861	1039.85	1098	4.52442	377	771	539.5	3.5782	31	652.118	388	63	3.00857
E11-E14	Type 2 diabetes mellitus	E87	Other disorders of fluid, electrolyte and acid-base balance	E21	Hyperparathyroidism and other disorders of parathyroid gland	H52	Disorders of refraction and accommodation	18861	1206.06	649.5	4.52442	377	722.765	371.5	3.5782	31	883.912	458.5	63	3.00857
E11-E14	Type 2 diabetes mellitus	E87	Other disorders of fluid, electrolyte and acid-base balance	E21	Hyperparathyroidism and other disorders of parathyroid gland	I11	Hypertensive heart disease	18861	1389.29	1267	4.52442	377	708.2	270	3.5782	31	593	420	63	3.00857
E11-E14	Type 2 diabetes mellitus	E87	Other disorders of fluid, electrolyte and acid-base balance	E21	Hyperparathyroidism and other disorders of parathyroid gland	E10	Insulin-dependent diabetes mellitus	18861	1336.56	1088	4.52442	377	741.875	461	3.5782	31	590.125	390.5	63	3.00857
E11-E14	Type 2 diabetes mellitus	E87	Other disorders of fluid, electrolyte and acid-base balance	E21	Hyperparathyroidism and other disorders of parathyroid gland	N39	Other disorders of urinary system	18861	1166.18	893	4.52442	377	827.455	357	3.5782	31	660.303	506	63	3.00857
E11-E14	Type 2 diabetes mellitus	E87	Other disorders of fluid, electrolyte and acid-base balance	E21	Hyperparathyroidism and other disorders of parathyroid gland	J81	Pulmonary edema	18861	1299.34	1351	4.52442	377	730.062	392	3.5782	31	792.188	742	63	3.00857
E11-E14	Type 2 diabetes mellitus	E87	Other disorders of fluid, electrolyte and acid-base balance	E21	Hyperparathyroidism and other disorders of parathyroid gland	H25	Senile cataract	18861	1285.19	1214	4.52442	377	679.719	497	3.5782	31	681.281	461.5	63	3.00857
E11-E14	Type 2 diabetes mellitus	E10	Insulin-dependent diabetes mellitus	G59	Mononeuropathy in diseases classified elsewhere	K26	Duodenal ulcer	13112	917.929	618	20.0993	584	990.976	855.5	1.7902	42	1011.4	967	28.3333	3.00838
E11-E14	Type 2 diabetes mellitus	E10	Insulin-dependent diabetes mellitus	G59	Mononeuropathy in diseases classified elsewhere	I87	Other disorders of veins	13112	697.4	501	20.0993	584	1203.04	1012	1.7902	42	1202.51	1181	28.3333	3.00838
E11-E14	Type 2 diabetes mellitus	H36	Retinal disorders in diseases classified elsewhere	H34	Retinal vascular occlusions	K21	Gastro-oesophageal reflux disease	23199	786.512	470	9.6345	684	688.827	478	2.36442	156	1129.51	899	44.7143	3.008
E11-E14	Type 2 diabetes mellitus	E10	Insulin-dependent diabetes mellitus	N18	Chronic kidney disease	S20	Superficial injury of thorax	13112	751.292	597	20.0993	890	1397.5	1503	1.63245	46	1044.77	806.5	31	3.00738
E11-E14	Type 2 diabetes mellitus	H36	Retinal disorders in diseases classified elsewhere	E16	Other disorders of pancreatic internal secretion	L02	Cutaneous abscess,furuncle and carbuncle	23199	771.718	567	9.6345	1222	1271.1	1099	1.6075	98	815.505	590	65.6667	3.00732
E11-E14	Type 2 diabetes mellitus	N17	Acute renal failure	D63	Anemia in chronic diseases classified elsewhere	T82	Complications of cardiac and vascular prosthetic devices, implants and grafts	4849	1830.55	1658	6.89651	264	657.212	308	2.41553	30	406.121	242	61	3.00697
E11-E14	Type 2 diabetes mellitus	H36	Retinal disorders in diseases classified elsewhere	H28	Cataract and other disorders of lens in diseases classified elsewhere	I63	Cerebral infarction	23199	721.684	371	9.6345	502	789.127	662	4.76303	77	972.165	639	22.1429	3.00695
E11-E14	Type 2 diabetes mellitus	E10	Insulin-dependent diabetes mellitus	E16	Other disorders of pancreatic internal secretion	H65	Nonsuppurative otitis media	13112	932.65	543.5	20.0993	1016	1127.8	748.5	2.01487	37	909.675	655	25	3.00537
E11-E14	Type 2 diabetes mellitus	E10	Insulin-dependent diabetes mellitus	E16	Other disorders of pancreatic internal secretion	B02	Zoster[herpes zoster]	13112	913.094	598	20.0993	1016	1116.23	1010.5	2.01487	62	744.312	658	25	3.00537
E11-E14	Type 2 diabetes mellitus	H36	Retinal disorders in diseases classified elsewhere	H33	Retinal detachments and breaks	H26	Other cataract	23199	873.006	654.5	9.6345	615	574.013	343	2.409	152	772.766	530.5	43.5714	3.00487
E11-E14	Type 2 diabetes mellitus	I63	Cerebral infarction	I64	Stroke, not specified as hemorrhage or infarction	S22	Fracture of rib(s), sternum and thoracic spine	17698	885.8	641.5	3.57408	816	771.583	378	2.54758	55	1023.18	738	111	3.00462
E11-E14	Type 2 diabetes mellitus	A16	Respiratory tuberculosis, not confirmed bacteriologically or histologically	B90	Sequelae of tuberculosis	K31	Other diseases of stomach and duodenum	5570	772.5	616	2.80227	422	657.833	467.5	5.90909	30	747.056	651.5	61	3.00436
E11-E14	Type 2 diabetes mellitus	H36	Retinal disorders in diseases classified elsewhere	H34	Retinal vascular occlusions	I67	Other cerebrovascular diseases	23199	882.394	672.5	9.6345	684	875.576	552	2.36442	66	1094.61	982	44.3333	3.00428
E11-E14	Type 2 diabetes mellitus	D50	Iron deficiency anemia	E21	Hyperparathyroidism and other disorders of parathyroid gland	J18	Pneumonia, organism unspecified	27945	1207.96	1071	2.6809	461	850.418	628	2.87539	65	584.343	543	131	3.00425
E11-E14	Type 2 diabetes mellitus	I63	Cerebral infarction	F07	Personality and behavioral disorders due to brain disease, damage and dysfunction	N31	Neuromuscular dysfunction of bladder, NEC	17698	1223.12	1136.5	3.57408	401	680.7	422	2.45566	57	648.533	404	115	3.00403
E11-E14	Type 2 diabetes mellitus	H25	Senile cataract	H44	Disorders of globe	J45	Asthma	30989	901.155	729	1.95408	797	520.164	215.5	2.37705	108	1008.27	765.5	217	3.00344
E11-E14	Type 2 diabetes mellitus	G63	Polyneuropathy in diseases classified elsewhere	E16	Other disorders of pancreatic internal secretion	G40	Epilepsy	17611	1029.49	887	11.4187	1082	932.646	763	1.77605	74	628.051	443	49.6667	3.00313
E11-E14	Type 2 diabetes mellitus	H36	Retinal disorders in diseases classified elsewhere	H34	Retinal vascular occlusions	K76	Other diseases of liver	23199	783.748	462	9.6345	684	811.287	502	2.36442	110	898.322	625	44.2	3.00298
E11-E14	Type 2 diabetes mellitus	H36	Retinal disorders in diseases classified elsewhere	E16	Other disorders of pancreatic internal secretion	I13	Hypertensive heart and renal disease	23199	597.486	575	9.6345	1222	1288.31	1059	1.6075	32	794.743	685	65	3.00289
E11-E14	Type 2 diabetes mellitus	H36	Retinal disorders in diseases classified elsewhere	E16	Other disorders of pancreatic internal secretion	C18	Malignant neoplasm of colon	23199	682.031	364	9.6345	1222	1431.19	1065.5	1.6075	32	736.906	461.5	65	3.00289
E11-E14	Type 2 diabetes mellitus	I63	Cerebral infarction	I66	Occlusion and stenosis of cerebral arteries, not resulting in cerebral infarction	L89	Decubitus ulcer and pressure area	17698	985.098	791	3.57408	641	645.525	363	2.40713	58	887.049	594	117	3.00285
E11-E14	Type 2 diabetes mellitus	K05	Gingivitis and periodontal diseases	K03	Other diseases of hard tissues of teeth	J40	Bronchitis, not specified as acute or chronic	11239	765.265	630.5	3.15873	184	401.647	68.5	5.05479	31	1094.53	886	63	3.00256
E11-E14	Type 2 diabetes mellitus	K05	Gingivitis and periodontal diseases	K03	Other diseases of hard tissues of teeth	E78	Disorders of lipoprotein metabolism and other lipidemias	11239	835.906	637	3.15873	184	341.5	148.5	5.05479	31	868.625	497.5	63	3.00256
E11-E14	Type 2 diabetes mellitus	K05	Gingivitis and periodontal diseases	K03	Other diseases of hard tissues of teeth	J30	Vasomotor and allergic rhinitis	11239	967.515	904	3.15873	184	287.667	89	5.05479	31	877.636	597	63	3.00256
E11-E14	Type 2 diabetes mellitus	D50	Iron deficiency anemia	D63	Anemia in chronic diseases classified elsewhere	I67	Other cerebrovascular diseases	27945	1078.77	856.5	2.6809	1104	893.565	609	3.0469	61	657.242	479.5	123	3.00204
E11-E14	Type 2 diabetes mellitus	N08	Glomerular disorders in diseases classified elsewhere	I12	Hypertensive renal disease	K30	Dyspepsia	5164	675.18	556	17.587	254	689.12	464	1.92075	44	1164.6	1130	29.6667	3.00093
E11-E14	Type 2 diabetes mellitus	N18	Chronic kidney disease	E20	Hypoparathyroidism	A09	Other gastroenteritis and colitis of infectious and unspecified origin	5276	1073.18	980	7.84617	202	589.333	403	5.54795	34	849.436	567	23	3.00052
E11-E14	Type 2 diabetes mellitus	I63	Cerebral infarction	I65	Occlusion and stenosis of precerebral arteries, not resulting in cerebral infarction	J04	Acute laryngitis and tracheitis	17698	978.857	837	3.57408	769	691.333	332	2.31429	60	704.413	529	121	3.00037
E11-E14	Type 2 diabetes mellitus	H36	Retinal disorders in diseases classified elsewhere	H28	Cataract and other disorders of lens in diseases classified elsewhere	E03	Other hypothyroidism	23199	761.745	469	9.6345	502	650.436	439	4.76303	54	1099.2	869	21.8	3.00017
E11-E14	Type 2 diabetes mellitus	E04	Other nontoxic goitre	C73	Malignant neoplasm of thyroid gland	J44	Other chronic obstructive pulmonary diseses	12481	1319.11	1108	1.75585	755	192	20	8.25683	34	554.189	275	69	3.00015
E11-E14	Type 2 diabetes mellitus	E04	Other nontoxic goitre	C73	Malignant neoplasm of thyroid gland	M24	Other specific joint derangements	12481	1194.56	1136	1.75585	755	178.324	53	8.25683	34	937.735	692.5	69	3.00015
E11-E14	Type 2 diabetes mellitus	E10	Insulin-dependent diabetes mellitus	L89	Decubitus ulcer and pressure area	N17	Acute renal failure	13112	1102.12	834	20.0993	852	966.192	730	1.57143	47	594.519	353	31.6667	3.00008
E11-E14	Type 2 diabetes mellitus	S32	Fracture of lumbar spine and pelvis	T91	Sequelae of injuries of neck and trunk	S22	Fracture of rib(s), sternum and thoracic spine	7237	1229.47	1142	2.46597	352	473.842	163.5	5.55118	36	568.263	570	73	2.9997
E11-E14	Type 2 diabetes mellitus	S32	Fracture of lumbar spine and pelvis	T91	Sequelae of injuries of neck and trunk	K12	Stomatitis and related lesions	7237	933.674	825	2.46597	352	650.605	588	5.55118	36	925.744	746	73	2.9997
E11-E14	Type 2 diabetes mellitus	H25	Senile cataract	H44	Disorders of globe	N39	Other disorders of urinary system	30989	949.944	708	1.95408	797	602.234	328	2.37705	107	1154.15	1054	215	2.99942
E11-E14	Type 2 diabetes mellitus	I20	Angina pectoris	I24	Other acute ischemic heart diseases	H35	Other retinal disorders	30173	740.939	569	2.94487	752	674.675	467	1.53415	110	1002.83	774	221	2.99933
E11-E14	Type 2 diabetes mellitus	H36	Retinal disorders in diseases classified elsewhere	H33	Retinal detachments and breaks	I50	Heart failure	23199	721.254	456	9.6345	615	629.119	281	2.409	64	1389.4	1266	43	2.99913
E11-E14	Type 2 diabetes mellitus	H36	Retinal disorders in diseases classified elsewhere	H33	Retinal detachments and breaks	B02	Zoster[herpes zoster]	23199	703.409	470.5	9.6345	615	643.758	411	2.409	64	1330.53	1393	43	2.99913
E11-E14	Type 2 diabetes mellitus	A15	Respiratory tuberculosis, bacteriologically and histologically confirmed	B90	Sequelae of tuberculosis	H16	Keratitis	3184	1060.28	563	2.83765	282	678.923	611	5.94737	29	893.205	538	59	2.99813
E11-E14	Type 2 diabetes mellitus	N08	Glomerular disorders in diseases classified elsewhere	D63	Anemia in chronic diseases classified elsewhere	K25	Gastric ulcer	5164	1090.11	950.5	17.587	275	851.065	607.5	2.09506	40	677.13	585	27	2.99775
E11-E14	Type 2 diabetes mellitus	H36	Retinal disorders in diseases classified elsewhere	H33	Retinal detachments and breaks	M54	Dorsalgia	23199	557.856	387	9.6345	615	556.98	359	2.409	149	1213.45	941	42.7143	2.99624
E11-E14	Type 2 diabetes mellitus	D50	Iron deficiency anemia	T82	Complications of cardiac and vascular prosthetic devices, implants and grafts	M54	Dorsalgia	27945	647	493	2.6809	258	887.706	708	5.68132	32	1004.68	594	65	2.99564
E11-E14	Type 2 diabetes mellitus	E87	Other disorders of fluid, electrolyte and acid-base balance	E21	Hyperparathyroidism and other disorders of parathyroid gland	H10	Conjunctivitis	18861	1002.82	971	4.52442	377	682.758	377	3.5782	30	805.939	629	61	2.99456
E11-E14	Type 2 diabetes mellitus	E87	Other disorders of fluid, electrolyte and acid-base balance	E21	Hyperparathyroidism and other disorders of parathyroid gland	K12	Stomatitis and related lesions	18861	1012.76	1030	4.52442	377	578.909	260	3.5782	30	851.394	623	61	2.99456
E11-E14	Type 2 diabetes mellitus	E87	Other disorders of fluid, electrolyte and acid-base balance	E21	Hyperparathyroidism and other disorders of parathyroid gland	J42	Unspecified chronic bronchitis	18861	1320.66	1099	4.52442	377	939.969	633	3.5782	30	603.062	479	61	2.99456
E11-E14	Type 2 diabetes mellitus	H36	Retinal disorders in diseases classified elsewhere	E16	Other disorders of pancreatic internal secretion	H01	Other inflammation of eyelid	23199	921.768	691	9.6345	1222	1273.79	1079	1.6075	95	853.505	644	63.6667	2.99389
E11-E14	Type 2 diabetes mellitus	F32	Depressive episode	F31	Bipolar affective disorder	S13	Dislocation, sprain and strain of joints and ligaments at neck level	32138	926.528	658.5	2.19211	1324	727.861	453	3.23443	69	708.222	527.5	139	2.99368
E11-E14	Type 2 diabetes mellitus	H36	Retinal disorders in diseases classified elsewhere	H28	Cataract and other disorders of lens in diseases classified elsewhere	S43	Dislocation, sprain and strain of joints and ligaments of shoulder girdle	23199	649.655	449	9.6345	502	792.764	629	4.76303	53	1262.47	1103	21.4	2.99213
E11-E14	Type 2 diabetes mellitus	K74	Fibrosis and cirrhosis of liver	I85	Esophageal varices	K72	Hepatic failure, NEC	4371	939.523	658	3.13313	323	540.169	279	25.88	54	554.4	376	12.1111	2.99213
E11-E14	Type 2 diabetes mellitus	G63	Polyneuropathy in diseases classified elsewhere	L89	Decubitus ulcer and pressure area	I95	Hypotension	17611	1084.79	883	11.4187	1019	1159.45	977	1.45747	29	566.897	241	59	2.99207
E11-E14	Type 2 diabetes mellitus	G40	Epilepsy	G21	Secondary parkinsonism	I73	Other peripheral vascular diseases	10117	1031.33	860	3.32844	352	582.86	386	3.73016	39	806.907	472	79	2.9916
E11-E14	Type 2 diabetes mellitus	M51	Other intervertebral disc disorders	M96	Postprocedural musculoskeletal disorders, NEC	L24	Irritant contact dermatitis	38137	849.589	608	1.48418	1359	900.295	673	2.31799	142	903.493	701	285	2.99144
E11-E14	Type 2 diabetes mellitus	H25	Senile cataract	H44	Disorders of globe	N31	Neuromuscular dysfunction of bladder, NEC	30989	919.787	714	1.95408	797	546.278	307.5	2.37705	105	1100.84	895	211	2.99126
E11-E14	Type 2 diabetes mellitus	H36	Retinal disorders in diseases classified elsewhere	H34	Retinal vascular occlusions	A09	Other gastroenteritis and colitis of infectious and unspecified origin	23199	799.119	449	9.6345	684	640.991	326	2.36442	107	1139.53	829	43	2.99102
E11-E14	Type 2 diabetes mellitus	D50	Iron deficiency anemia	E21	Hyperparathyroidism and other disorders of parathyroid gland	K21	Gastro-oesophageal reflux disease	27945	919.851	599	2.6809	461	889.746	633	2.87539	63	792.866	532	127	2.99078
E11-E14	Type 2 diabetes mellitus	E04	Other nontoxic goitre	E89	Postprocedural endocrine and metabolic disorders, NEC	M48	Other spondylopathies	12481	1092.81	933	1.75585	425	439.358	123	5.86897	47	849.434	666	95	2.99077
E11-E14	Type 2 diabetes mellitus	H35	Other retinal disorders	H33	Retinal detachments and breaks	H93	Other disorders of ear, NEC	31988	695.479	516	2.05101	690	481.408	196	3.47859	68	1182.66	1008	137	2.99009
E11-E14	Type 2 diabetes mellitus	A16	Respiratory tuberculosis, not confirmed bacteriologically or histologically	B90	Sequelae of tuberculosis	L08	Other local infections of skin and subcutaneous tissue	5570	935.111	678.5	2.80227	422	714.722	503.5	5.90909	29	894.306	705	59	2.98988
E11-E14	Type 2 diabetes mellitus	A16	Respiratory tuberculosis, not confirmed bacteriologically or histologically	B90	Sequelae of tuberculosis	J98	Other respiratory disorders	5570	919.056	708.5	2.80227	422	891.667	541.5	5.90909	29	951.472	801	59	2.98988
E11-E14	Type 2 diabetes mellitus	E87	Other disorders of fluid, electrolyte and acid-base balance	D63	Anemia in chronic diseases classified elsewhere	S80	Superficial injury of lower leg	18861	950.784	847	4.52442	861	730.703	460	3.0388	35	1013.24	740	71	2.98952
E11-E14	Type 2 diabetes mellitus	I63	Cerebral infarction	G46	Vascular syndromes of brain in cerebrovascular diseases (I60-I67+)	D50	Iron deficiency anemia	17698	1165.62	993.5	3.57408	555	825.697	377	2.08443	65	796.545	519	131	2.98942
E11-E14	Type 2 diabetes mellitus	H36	Retinal disorders in diseases classified elsewhere	E16	Other disorders of pancreatic internal secretion	T82	Complications of cardiac and vascular prosthetic devices, implants and grafts	23199	492.344	301.5	9.6345	1222	1580.12	1355.5	1.6075	31	788.781	424.5	63	2.98932
E11-E14	Type 2 diabetes mellitus	I63	Cerebral infarction	F07	Personality and behavioral disorders due to brain disease, damage and dysfunction	J40	Bronchitis, not specified as acute or chronic	17698	1244.26	855	3.57408	401	616.452	342	2.45566	55	698.726	549.5	111	2.98866
E11-E14	Type 2 diabetes mellitus	K80	Cholelithiasis	K81	Cholecystitis	E03	Other hypothyroidism	8284	960.286	675	2.89151	550	262.119	19.5	5.0274	33	878.357	817.5	67	2.98854
E11-E14	Type 2 diabetes mellitus	I63	Cerebral infarction	G21	Secondary parkinsonism	D50	Iron deficiency anemia	17698	961.161	765.5	3.57408	437	860.435	710.5	2.24936	60	741.645	575	121	2.98801
E11-E14	Type 2 diabetes mellitus	E10	Insulin-dependent diabetes mellitus	G59	Mononeuropathy in diseases classified elsewhere	F00	Dementia in Alzheimer's disease (G30.-+)	13112	1114.1	895.5	20.0993	584	725.667	685	1.7902	40	1426.71	1241.5	27	2.98745
E11-E14	Type 2 diabetes mellitus	E04	Other nontoxic goitre	C73	Malignant neoplasm of thyroid gland	K73	Chronic hepatitis, NEC	12481	850.647	808.5	1.75585	755	252.206	26.5	8.25683	33	638.235	464	67	2.98737
E11-E14	Type 2 diabetes mellitus	E04	Other nontoxic goitre	C73	Malignant neoplasm of thyroid gland	I87	Other disorders of veins	12481	1374.97	1204	1.75585	755	221.429	31	8.25683	33	911.943	757	67	2.98737
E11-E14	Type 2 diabetes mellitus	E04	Other nontoxic goitre	C73	Malignant neoplasm of thyroid gland	E55	Vitamin D deficiency	12481	1313.56	1015	1.75585	755	157.639	46.5	8.25683	33	731.611	399	67	2.98737
E11-E14	Type 2 diabetes mellitus	G63	Polyneuropathy in diseases classified elsewhere	I79	Disorders of arteries, arterioles and capillaries in diseases classified elsewhere	K85	Acute pancreatitis	17611	1000.71	780.5	11.4187	1125	748.155	543	2.2946	55	1013.26	650	37	2.98652
E11-E14	Type 2 diabetes mellitus	H36	Retinal disorders in diseases classified elsewhere	H34	Retinal vascular occlusions	J42	Unspecified chronic bronchitis	23199	958.127	467	9.6345	684	949.603	506	2.36442	63	906.175	580	42.3333	2.98424
E11-E14	Type 2 diabetes mellitus	E04	Other nontoxic goitre	C73	Malignant neoplasm of thyroid gland	M13	Other arthritis	12481	1164.78	859	1.75585	755	243.048	51	8.25683	99	914.352	727	66.3333	2.98303
E11-E14	Type 2 diabetes mellitus	H25	Senile cataract	H44	Disorders of globe	G47	Sleep disorders	30989	1020	720	1.95408	797	472.215	210	2.37705	103	996.514	778	207	2.98295
E11-E14	Type 2 diabetes mellitus	M51	Other intervertebral disc disorders	M96	Postprocedural musculoskeletal disorders, NEC	J06	Acute upper respiratory infections of muitiple and unspecified sites	38137	827.245	546	1.48418	1359	720.329	547	2.31799	139	643.035	434	279	2.9822
E11-E14	Type 2 diabetes mellitus	D50	Iron deficiency anemia	N25	Disorders resulting from impaired renal tubular function	M54	Dorsalgia	27945	712.37	566	2.6809	269	745.717	481	3.93431	45	1277.63	1207	91	2.98219
E11-E14	Type 2 diabetes mellitus	D50	Iron deficiency anemia	T82	Complications of cardiac and vascular prosthetic devices, implants and grafts	L89	Decubitus ulcer and pressure area	27945	1118.5	954	2.6809	258	1044.47	964	5.68132	31	735.794	492	63	2.98207
E11-E14	Type 2 diabetes mellitus	D50	Iron deficiency anemia	T82	Complications of cardiac and vascular prosthetic devices, implants and grafts	K25	Gastric ulcer	27945	1088.09	998	2.6809	258	786.771	661	5.68132	31	745.714	522	63	2.98207
E11-E14	Type 2 diabetes mellitus	D50	Iron deficiency anemia	T82	Complications of cardiac and vascular prosthetic devices, implants and grafts	L30	Neurotic excoriation(L98.1)	27945	1021.97	471	2.6809	258	747.088	590	5.68132	31	866.824	393.5	63	2.98207
E11-E14	Type 2 diabetes mellitus	E04	Other nontoxic goitre	E89	Postprocedural endocrine and metabolic disorders, NEC	K30	Dyspepsia	12481	1018.26	865.5	1.75585	425	363.38	133.5	5.86897	46	770.18	637	93	2.98153
E11-E14	Type 2 diabetes mellitus	M48	Other spondylopathies	M96	Postprocedural musculoskeletal disorders, NEC	I25	Chronic ischemic heart disease	35706	945.457	781	1.6557	1556	781.62	581.5	3.16041	91	798.935	526	183	2.98118
E11-E14	Type 2 diabetes mellitus	N08	Glomerular disorders in diseases classified elsewhere	I12	Hypertensive renal disease	E07	Other disorders of thyroid	5164	995.76	723.5	17.587	254	929.2	481	1.92075	42	1106	852	28.3333	2.98096
E11-E14	Type 2 diabetes mellitus	H66	Suppurative and unspecified otitis media	H73	Other disorders of tympanic membrane	A09	Other gastroenteritis and colitis of infectious and unspecified origin	15232	792.978	592	1.47584	620	597.677	357	3.70448	87	1092.17	739	175	2.9808
E11-E14	Type 2 diabetes mellitus	H25	Senile cataract	H27	Other disorders of lens	J30	Vasomotor and allergic rhinitis	30989	582.685	399	1.95408	697	477.049	230	1.74157	140	946.028	761	281	2.98059
E11-E14	Type 2 diabetes mellitus	I63	Cerebral infarction	I64	Stroke, not specified as hemorrhage or infarction	J41	Simple and mucopurulent chronic bronchitis	17698	850.315	572.5	3.57408	816	693.778	385.5	2.54758	52	882.685	699	105	2.98048
E11-E14	Type 2 diabetes mellitus	D50	Iron deficiency anemia	D63	Anemia in chronic diseases classified elsewhere	H11	Other disorders of conjunctiva	27945	1044.37	737	2.6809	1104	708.288	311	3.0469	58	1048	826	117	2.98032
E11-E14	Type 2 diabetes mellitus	E87	Other disorders of fluid, electrolyte and acid-base balance	E21	Hyperparathyroidism and other disorders of parathyroid gland	J01	Acute sinusitis	18861	1075.73	756	4.52442	377	894.606	375	3.5782	29	878.364	768	59	2.98008
E11-E14	Type 2 diabetes mellitus	E87	Other disorders of fluid, electrolyte and acid-base balance	E21	Hyperparathyroidism and other disorders of parathyroid gland	K27	Peptic ulcer, site unspecified	18861	1098.97	1126	4.52442	377	755.742	379	3.5782	29	663.484	427	59	2.98008
E11-E14	Type 2 diabetes mellitus	E87	Other disorders of fluid, electrolyte and acid-base balance	E21	Hyperparathyroidism and other disorders of parathyroid gland	J30	Vasomotor and allergic rhinitis	18861	885.206	549	4.52442	377	689.147	458	3.5782	29	788.588	469	59	2.98008
E11-E14	Type 2 diabetes mellitus	D34	Benign neoplasm of thyroid gland	C73	Malignant neoplasm of thyroid gland	H25	Senile cataract	5737	1299.78	1246.5	1.47514	518	138.609	35	8.86325	36	1051.78	882	73	2.97975
E11-E14	Type 2 diabetes mellitus	M51	Other intervertebral disc disorders	M96	Postprocedural musculoskeletal disorders, NEC	E87	Other disorders of fluid, electrolyte and acid-base balance	38137	944.157	692	1.48418	1359	979.807	740.5	2.31799	138	926.679	779.5	277	2.97908
E11-E14	Type 2 diabetes mellitus	H36	Retinal disorders in diseases classified elsewhere	N18	Chronic kidney disease	N19	Unspecified kidney failure	23199	971.253	722	9.6345	1333	1113.65	906	1.79838	82	831.723	547	55	2.97907
E11-E14	Type 2 diabetes mellitus	H25	Senile cataract	H44	Disorders of globe	N30	Cystitis	30989	845.181	632	1.95408	797	559.619	304	2.37705	102	904.438	619	205	2.97873
E11-E14	Type 2 diabetes mellitus	H36	Retinal disorders in diseases classified elsewhere	H53	Visual disturbances	I12	Hypertensive renal disease	23199	842.235	476	9.6345	835	1059.59	741.5	1.43188	34	1333.47	1358.5	69	2.97858
E11-E14	Type 2 diabetes mellitus	H36	Retinal disorders in diseases classified elsewhere	H33	Retinal detachments and breaks	G47	Sleep disorders	23199	722.125	550	9.6345	615	627.558	402.5	2.409	102	1184.56	987.5	41	2.97845
E11-E14	Type 2 diabetes mellitus	H35	Other retinal disorders	H33	Retinal detachments and breaks	S93	Dislocation, sprain and strain of joints and ligaments at ankle and foot level	31988	886.552	557	2.05101	690	567.672	309	3.47859	66	1081.16	854	133	2.97722
E11-E14	Type 2 diabetes mellitus	E87	Other disorders of fluid, electrolyte and acid-base balance	D63	Anemia in chronic diseases classified elsewhere	M50	Cervical disc disorders	18861	1112.68	727	4.52442	861	529.649	212	3.0388	34	749.892	339	69	2.97711
E11-E14	Type 2 diabetes mellitus	M51	Other intervertebral disc disorders	M96	Postprocedural musculoskeletal disorders, NEC	N30	Cystitis	38137	810.928	587	1.48418	1359	909.475	736	2.31799	137	941.338	793	275	2.97593
E11-E14	Type 2 diabetes mellitus	H36	Retinal disorders in diseases classified elsewhere	E16	Other disorders of pancreatic internal secretion	B17	Other acute viral hepatitis	23199	863.194	809	9.6345	1222	1301.19	1054	1.6075	30	781.29	443	61	2.97531
E11-E14	Type 2 diabetes mellitus	H36	Retinal disorders in diseases classified elsewhere	E16	Other disorders of pancreatic internal secretion	I64	Stroke, not specified as hemorrhage or infarction	23199	866.323	804	9.6345	1222	1470.61	1495	1.6075	30	600.161	192	61	2.97531
E11-E14	Type 2 diabetes mellitus	H36	Retinal disorders in diseases classified elsewhere	H34	Retinal vascular occlusions	F41	Other anxiety disorders	23199	754.867	449	9.6345	684	773.009	460	2.36442	103	992.142	768	41.4	2.97455
E11-E14	Type 2 diabetes mellitus	F32	Depressive episode	F31	Bipolar affective disorder	H01	Other inflammation of eyelid	32138	963.942	843	2.19211	1324	879.754	588	3.23443	66	760.623	564	133	2.97451
E11-E14	Type 2 diabetes mellitus	H25	Senile cataract	H44	Disorders of globe	I67	Other cerebrovascular diseases	30989	980.147	731	1.95408	797	590.931	399.5	2.37705	101	1068.83	954	203	2.97448
E11-E14	Type 2 diabetes mellitus	E04	Other nontoxic goitre	C73	Malignant neoplasm of thyroid gland	J36	Peritonsillar abscess	12481	1628.47	1589	1.75585	755	160.053	52	8.25683	32	742.789	563.5	65	2.97421
E11-E14	Type 2 diabetes mellitus	E04	Other nontoxic goitre	C73	Malignant neoplasm of thyroid gland	J18	Pneumonia, organism unspecified	12481	1282.08	1204	1.75585	755	148.892	50	8.25683	32	915.162	653	65	2.97421
E11-E14	Type 2 diabetes mellitus	H36	Retinal disorders in diseases classified elsewhere	H33	Retinal detachments and breaks	S33	Dislocation, sprain and strain of joints and ligaments of lumbar spine and pelvis	23199	700.427	542	9.6345	615	688.951	452	2.409	101	1139.36	965	40.6	2.97419
E11-E14	Type 2 diabetes mellitus	K05	Gingivitis and periodontal diseases	K03	Other diseases of hard tissues of teeth	F32	Depressive episode	11239	908.667	845.5	3.15873	184	341.367	223.5	5.05479	29	1081.57	862	59	2.97407
E11-E14	Type 2 diabetes mellitus	K05	Gingivitis and periodontal diseases	K03	Other diseases of hard tissues of teeth	K58	Irritable bowel syndrome	11239	812.552	621	3.15873	184	327.931	154	5.05479	29	862.414	828	59	2.97407
E11-E14	Type 2 diabetes mellitus	K05	Gingivitis and periodontal diseases	K03	Other diseases of hard tissues of teeth	M75	Shoulder lesions	11239	1059.42	825	3.15873	184	583.903	274	5.05479	29	631.839	521	59	2.97407
E11-E14	Type 2 diabetes mellitus	I63	Cerebral infarction	G21	Secondary parkinsonism	F01	Vascular dementia	17698	1171.21	850	3.57408	437	733.393	509	2.24936	58	652.033	423	117	2.97341
E11-E14	Type 2 diabetes mellitus	I63	Cerebral infarction	F07	Personality and behavioral disorders due to brain disease, damage and dysfunction	F32	Depressive episode	17698	1276.3	1172	3.57408	401	741.821	479	2.45566	53	555.464	334.5	107	2.97272
E11-E14	Type 2 diabetes mellitus	I63	Cerebral infarction	F07	Personality and behavioral disorders due to brain disease, damage and dysfunction	D50	Iron deficiency anemia	17698	988.632	826	3.57408	401	826.649	420	2.45566	53	863.491	522	107	2.97272
E11-E14	Type 2 diabetes mellitus	E04	Other nontoxic goitre	E89	Postprocedural endocrine and metabolic disorders, NEC	M79	Other soft tissue disorders, NEC	12481	908.854	723.5	1.75585	425	353.917	91	5.86897	45	823.292	565.5	91	2.97209
E11-E14	Type 2 diabetes mellitus	N20	Calculus of kidney and ureter	N13	Obstructive and reflux uropathy	J32	Chronic sinusitis	8476	1063.8	756	1.88099	494	293.043	36	5.71676	43	928.043	794	87	2.97106
E11-E14	Type 2 diabetes mellitus	I63	Cerebral infarction	I65	Occlusion and stenosis of precerebral arteries, not resulting in cerebral infarction	B02	Zoster[herpes zoster]	17698	1140.8	931.5	3.57408	769	766.893	536.5	2.31429	56	890.143	934	113	2.97066
E11-E14	Type 2 diabetes mellitus	G63	Polyneuropathy in diseases classified elsewhere	I79	Disorders of arteries, arterioles and capillaries in diseases classified elsewhere	S22	Fracture of rib(s), sternum and thoracic spine	17611	1119.7	1025	11.4187	1125	662.111	363.5	2.2946	53	1026.69	891	35.6667	2.97058
E11-E14	Type 2 diabetes mellitus	H36	Retinal disorders in diseases classified elsewhere	E16	Other disorders of pancreatic internal secretion	J90	Pleural effusion, NEC	23199	911.044	628	9.6345	1222	1326.73	1297	1.6075	90	687.352	560	60.3333	2.97054
E11-E14	Type 2 diabetes mellitus	H36	Retinal disorders in diseases classified elsewhere	H34	Retinal vascular occlusions	K25	Gastric ulcer	23199	841.642	475	9.6345	684	685.453	358.5	2.36442	102	943.613	756	41	2.97034
E11-E14	Type 2 diabetes mellitus	H36	Retinal disorders in diseases classified elsewhere	H34	Retinal vascular occlusions	L29	Pruritus	23199	937.048	700	9.6345	684	752.933	502	2.36442	102	1155.67	893	41	2.97034
E11-E14	Type 2 diabetes mellitus	D34	Benign neoplasm of thyroid gland	E89	Postprocedural endocrine and metabolic disorders, NEC	K21	Gastro-oesophageal reflux disease	5737	908.952	813	1.47514	292	306.429	55.5	8.0137	39	835.262	676	79	2.97029
E11-E14	Type 2 diabetes mellitus	H25	Senile cataract	H44	Disorders of globe	D50	Iron deficiency anemia	30989	1006.05	781	1.95408	797	597.49	313.5	2.37705	100	984.58	793	201	2.97018
E11-E14	Type 2 diabetes mellitus	H36	Retinal disorders in diseases classified elsewhere	H33	Retinal detachments and breaks	E78	Disorders of lipoprotein metabolism and other lipidemias	23199	708.703	470	9.6345	615	426.366	193	2.409	100	752.545	421	40.2	2.96989
E11-E14	Type 2 diabetes mellitus	H36	Retinal disorders in diseases classified elsewhere	H33	Retinal detachments and breaks	E10	Insulin-dependent diabetes mellitus	23199	676.059	541	9.6345	615	380.637	180	2.409	100	1187.17	1066	40.2	2.96989
E11-E14	Type 2 diabetes mellitus	H36	Retinal disorders in diseases classified elsewhere	H33	Retinal detachments and breaks	M48	Other spondylopathies	23199	766.208	584	9.6345	615	630.743	386	2.409	100	1292.86	1148	40.2	2.96989
E11-E14	Type 2 diabetes mellitus	H36	Retinal disorders in diseases classified elsewhere	H33	Retinal detachments and breaks	K27	Peptic ulcer, site unspecified	23199	649.765	489	9.6345	615	653.294	361	2.409	100	1066.49	887	40.2	2.96989
E11-E14	Type 2 diabetes mellitus	D50	Iron deficiency anemia	E21	Hyperparathyroidism and other disorders of parathyroid gland	G47	Sleep disorders	27945	1050.41	694	2.6809	461	854.438	532.5	2.87539	60	626.766	357	121	2.96976
E11-E14	Type 2 diabetes mellitus	M51	Other intervertebral disc disorders	M96	Postprocedural musculoskeletal disorders, NEC	L02	Cutaneous abscess,furuncle and carbuncle	38137	894.809	626.5	1.48418	1359	859.096	660.5	2.31799	135	923.375	729	271	2.96957
E11-E14	Type 2 diabetes mellitus	E10	Insulin-dependent diabetes mellitus	E16	Other disorders of pancreatic internal secretion	S01	Open wound of head	13112	779.233	529.5	20.0993	1016	1123.72	979.5	2.01487	57	812.183	634	23	2.96915
E11-E14	Type 2 diabetes mellitus	E10	Insulin-dependent diabetes mellitus	G59	Mononeuropathy in diseases classified elsewhere	H04	Disorders of lacrimal system	13112	723.302	467	20.0993	584	936.135	848.5	1.7902	90	1032.22	821	25.8571	2.96866
E11-E14	Type 2 diabetes mellitus	E10	Insulin-dependent diabetes mellitus	G59	Mononeuropathy in diseases classified elsewhere	K25	Gastric ulcer	13112	824.463	662	20.0993	584	967.568	856	1.7902	90	798.611	671	25.8571	2.96866
E11-E14	Type 2 diabetes mellitus	F00	Dementia in Alzheimer's disease (G30.-+)	G30	Alzheimer's disease	N39	Other disorders of urinary system	7694	1321.04	1196	3.64017	513	485.589	290	5.93642	64	581.603	355	43	2.96811
E11-E14	Type 2 diabetes mellitus	D50	Iron deficiency anemia	T82	Complications of cardiac and vascular prosthetic devices, implants and grafts	I63	Cerebral infarction	27945	865.161	547	2.6809	258	831	728	5.68132	30	596.323	429	61	2.96806
E11-E14	Type 2 diabetes mellitus	D50	Iron deficiency anemia	T82	Complications of cardiac and vascular prosthetic devices, implants and grafts	M10	Gout	27945	944.903	673	2.6809	258	787.161	439	5.68132	30	681.871	413	61	2.96806
E11-E14	Type 2 diabetes mellitus	D50	Iron deficiency anemia	T82	Complications of cardiac and vascular prosthetic devices, implants and grafts	M81	Osteoporosis without pathological fracture	27945	1236.65	1272	2.6809	258	744.097	439	5.68132	30	915.71	709	61	2.96806
E11-E14	Type 2 diabetes mellitus	F32	Depressive episode	F31	Bipolar affective disorder	H93	Other disorders of ear, NEC	32138	849.87	562	2.19211	1324	835.754	522	3.23443	65	696.014	386	131	2.96793
E11-E14	Type 2 diabetes mellitus	F32	Depressive episode	F31	Bipolar affective disorder	H60	Otitis externa	32138	825.07	675	2.19211	1324	725.718	505	3.23443	65	827.803	684	131	2.96793
E11-E14	Type 2 diabetes mellitus	N18	Chronic kidney disease	D63	Anemia in chronic diseases classified elsewhere	L89	Decubitus ulcer and pressure area	5276	1322.4	1147	7.84617	705	768.013	474	6.62441	62	786.733	490	17.8571	2.96762
E11-E14	Type 2 diabetes mellitus	H36	Retinal disorders in diseases classified elsewhere	H28	Cataract and other disorders of lens in diseases classified elsewhere	L24	Irritant contact dermatitis	23199	677.811	441	9.6345	502	966.981	740	4.76303	50	1201.09	923	20.2	2.96706
E11-E14	Type 2 diabetes mellitus	H36	Retinal disorders in diseases classified elsewhere	H28	Cataract and other disorders of lens in diseases classified elsewhere	J41	Simple and mucopurulent chronic bronchitis	23199	740.173	512.5	9.6345	502	814.885	639	4.76303	50	945.25	594.5	20.2	2.96706
E11-E14	Type 2 diabetes mellitus	G63	Polyneuropathy in diseases classified elsewhere	E16	Other disorders of pancreatic internal secretion	H93	Other disorders of ear, NEC	17611	955.458	820.5	11.4187	1082	1090.83	974.5	1.77605	68	825.819	606.5	45.6667	2.96667
E11-E14	Type 2 diabetes mellitus	N18	Chronic kidney disease	E16	Other disorders of pancreatic internal secretion	I95	Hypotension	5276	1250.59	978	7.84617	426	1039.32	678	1.93424	30	563.081	454	61	2.9665
E11-E14	Type 2 diabetes mellitus	E10	Insulin-dependent diabetes mellitus	E16	Other disorders of pancreatic internal secretion	A09	Other gastroenteritis and colitis of infectious and unspecified origin	13112	994.403	912.5	20.0993	1016	927.039	601.5	2.01487	148	848.727	597	22.8462	2.96624
E11-E14	Type 2 diabetes mellitus	H36	Retinal disorders in diseases classified elsewhere	H34	Retinal vascular occlusions	J45	Asthma	23199	833.962	568	9.6345	684	672.143	415	2.36442	101	871.514	680	40.6	2.96608
E11-E14	Type 2 diabetes mellitus	H36	Retinal disorders in diseases classified elsewhere	H53	Visual disturbances	N10	Acute tubulo-interstitial nephritis	23199	740.758	490	9.6345	835	986.879	777	1.43188	33	1044.27	848	67	2.96581
E11-E14	Type 2 diabetes mellitus	H36	Retinal disorders in diseases classified elsewhere	H33	Retinal detachments and breaks	J00	Acute nasopharyngitis[common cold]	23199	685.8	568.5	9.6345	615	567.25	357.5	2.409	99	1001.88	809	39.8	2.96555
E11-E14	Type 2 diabetes mellitus	E10	Insulin-dependent diabetes mellitus	G59	Mononeuropathy in diseases classified elsewhere	H66	Suppurative and unspecified otitis media	13112	904.45	722.5	20.0993	584	921.175	744.5	1.7902	38	1067.45	863	25.6667	2.96545
E11-E14	Type 2 diabetes mellitus	H36	Retinal disorders in diseases classified elsewhere	G59	Mononeuropathy in diseases classified elsewhere	H81	Disorders of vestibular function	23199	862.26	677.5	9.6345	765	977.193	790.5	1.66957	143	999.7	676	57.4	2.96535
E11-E14	Type 2 diabetes mellitus	H36	Retinal disorders in diseases classified elsewhere	H28	Cataract and other disorders of lens in diseases classified elsewhere	G63	Polyneuropathy in diseases classified elsewhere	23199	758.467	522.5	9.6345	502	592.109	361.5	4.76303	90	862.804	534	20.1111	2.96515
E11-E14	Type 2 diabetes mellitus	H25	Senile cataract	H27	Other disorders of lens	M13	Other arthritis	30989	809.234	567	1.95408	697	510.532	224	1.74157	135	1098.96	928	271	2.96485
E11-E14	Type 2 diabetes mellitus	H25	Senile cataract	H27	Other disorders of lens	M19	Other arthrosis	30989	678.239	518	1.95408	697	737.899	498	1.74157	135	1121.83	904	271	2.96485
E11-E14	Type 2 diabetes mellitus	I63	Cerebral infarction	F07	Personality and behavioral disorders due to brain disease, damage and dysfunction	N39	Other disorders of urinary system	17698	1072.78	881	3.57408	401	874.764	511	2.45566	52	713.291	470	105	2.96452
E11-E14	Type 2 diabetes mellitus	N08	Glomerular disorders in diseases classified elsewhere	D63	Anemia in chronic diseases classified elsewhere	E83	Disorders of mineral metabolism	5164	1372.3	1218	17.587	275	771.07	489	2.09506	37	458.07	205	25	2.96433
E11-E14	Type 2 diabetes mellitus	H36	Retinal disorders in diseases classified elsewhere	H33	Retinal detachments and breaks	S43	Dislocation, sprain and strain of joints and ligaments of shoulder girdle	23199	561.629	414.5	9.6345	615	679.79	445.5	2.409	59	1095.81	733.5	39.6667	2.96409
E11-E14	Type 2 diabetes mellitus	I63	Cerebral infarction	I64	Stroke, not specified as hemorrhage or infarction	L21	Seborrhoeic dermatitis	17698	874.185	638.5	3.57408	816	606.963	470	2.54758	50	972.556	736.5	101	2.96361
E11-E14	Type 2 diabetes mellitus	H36	Retinal disorders in diseases classified elsewhere	H34	Retinal vascular occlusions	I10	Essential(primary) hypertension	23199	754.422	418.5	9.6345	684	595.609	246	2.36442	60	810.609	386	40.3333	2.96322
E11-E14	Type 2 diabetes mellitus	H36	Retinal disorders in diseases classified elsewhere	H34	Retinal vascular occlusions	J34	Other disorders of nose and nasal sinuses	23199	896.758	687	9.6345	684	890.274	512	2.36442	60	861.935	675	40.3333	2.96322
E11-E14	Type 2 diabetes mellitus	M51	Other intervertebral disc disorders	M96	Postprocedural musculoskeletal disorders, NEC	I67	Other cerebrovascular diseases	38137	798.125	609	1.48418	1359	992.485	911	2.31799	133	912.721	709.5	267	2.96311
E11-E14	Type 2 diabetes mellitus	I63	Cerebral infarction	I65	Occlusion and stenosis of precerebral arteries, not resulting in cerebral infarction	M65	Synovitis and tenosynovitis	17698	1058.26	926	3.57408	769	637.105	327	2.31429	55	916.404	823	111	2.9629
E11-E14	Type 2 diabetes mellitus	D50	Iron deficiency anemia	N25	Disorders resulting from impaired renal tubular function	L03	Cellulitis	27945	980.818	889.5	2.6809	269	871.159	637	3.93431	43	1031.98	794.5	87	2.96267
E11-E14	Type 2 diabetes mellitus	D50	Iron deficiency anemia	E21	Hyperparathyroidism and other disorders of parathyroid gland	M25	Other joint disorders, NEC	27945	914.246	650	2.6809	461	876.098	482	2.87539	59	818.164	632	119	2.96252
E11-E14	Type 2 diabetes mellitus	E04	Other nontoxic goitre	E89	Postprocedural endocrine and metabolic disorders, NEC	J04	Acute laryngitis and tracheitis	12481	915.75	705	1.75585	425	258.479	91	5.86897	44	724.729	591.5	89	2.96244
E11-E14	Type 2 diabetes mellitus	E04	Other nontoxic goitre	E89	Postprocedural endocrine and metabolic disorders, NEC	F32	Depressive episode	12481	1345	1325.5	1.75585	425	213.688	59.5	5.86897	44	675.688	403	89	2.96244
E11-E14	Type 2 diabetes mellitus	E04	Other nontoxic goitre	E89	Postprocedural endocrine and metabolic disorders, NEC	E78	Disorders of lipoprotein metabolism and other lipidemias	12481	966.74	696	1.75585	425	208.94	68	5.86897	44	637.86	429.5	89	2.96244
E11-E14	Type 2 diabetes mellitus	E10	Insulin-dependent diabetes mellitus	E16	Other disorders of pancreatic internal secretion	F06	Other mental disorders due to brain damage and dysfunction and to physical disease	13112	1170.88	1147	20.0993	1016	1034.53	797	2.01487	56	911.61	757	22.6	2.96153
E11-E14	Type 2 diabetes mellitus	C16	Malignant neoplasm of stomach	C78	Secondary malignant neoplasm of respiratory and digestive organs	E87	Other disorders of fluid, electrolyte and acid-base balance	3256	1308.35	1401.5	2.23078	417	280.3	80.5	4.82659	42	404.433	156.5	85	2.96152
E11-E14	Type 2 diabetes mellitus	H36	Retinal disorders in diseases classified elsewhere	E16	Other disorders of pancreatic internal secretion	I89	Other noninfective disorders of lymphatic vessels and lymph nodes	23199	1231.37	1021.5	9.6345	1222	1214.53	842.5	1.6075	29	764.567	820.5	59	2.96083
E11-E14	Type 2 diabetes mellitus	H36	Retinal disorders in diseases classified elsewhere	E16	Other disorders of pancreatic internal secretion	L40	Psoriasis	23199	692.067	559	9.6345	1222	1193.67	1183.5	1.6075	29	859.267	803	59	2.96083
E11-E14	Type 2 diabetes mellitus	N18	Chronic kidney disease	D63	Anemia in chronic diseases classified elsewhere	J81	Pulmonary edema	5276	1226.88	1028	7.84617	705	802.657	506	6.62441	61	707.448	424	17.5714	2.96061
E11-E14	Type 2 diabetes mellitus	D34	Benign neoplasm of thyroid gland	E89	Postprocedural endocrine and metabolic disorders, NEC	H04	Disorders of lacrimal system	5737	1227.5	1389	1.47514	292	370.909	110.5	8.0137	38	629.477	466	77	2.95916
E11-E14	Type 2 diabetes mellitus	E10	Insulin-dependent diabetes mellitus	G59	Mononeuropathy in diseases classified elsewhere	M65	Synovitis and tenosynovitis	13112	792.467	524.5	20.0993	584	895.456	742.5	1.7902	88	968.267	828.5	25.2857	2.95896
E11-E14	Type 2 diabetes mellitus	H36	Retinal disorders in diseases classified elsewhere	I79	Disorders of arteries, arterioles and capillaries in diseases classified elsewhere	D63	Anemia in chronic diseases classified elsewhere	23199	1052.91	855.5	9.6345	1200	1051.51	879	1.7985	78	872.663	651	52.3333	2.95752
E11-E14	Type 2 diabetes mellitus	H36	Retinal disorders in diseases classified elsewhere	H34	Retinal vascular occlusions	F32	Depressive episode	23199	899.446	568	9.6345	684	702.782	476	2.36442	99	831.851	639	39.8	2.95744
E11-E14	Type 2 diabetes mellitus	H36	Retinal disorders in diseases classified elsewhere	H34	Retinal vascular occlusions	H35	Other retinal disorders	23199	1255.98	967	9.6345	684	784.961	390	2.36442	99	509.539	318.5	39.8	2.95744
E11-E14	Type 2 diabetes mellitus	H25	Senile cataract	H44	Disorders of globe	J18	Pneumonia, organism unspecified	30989	941.02	839	1.95408	797	569.388	273	2.37705	97	1071.34	952.5	195	2.95701
E11-E14	Type 2 diabetes mellitus	N18	Chronic kidney disease	E83	Disorders of mineral metabolism	J20	Acute bronchitis	5276	1073.25	816	7.84617	578	568.05	345.5	2.76134	62	814.062	551.5	41.6667	2.95557
E11-E14	Type 2 diabetes mellitus	N18	Chronic kidney disease	E83	Disorders of mineral metabolism	T82	Complications of cardiac and vascular prosthetic devices, implants and grafts	5276	1322.4	1071	7.84617	578	668.718	435.5	2.76134	62	662.949	382	41.6667	2.95557
E11-E14	Type 2 diabetes mellitus	H36	Retinal disorders in diseases classified elsewhere	H28	Cataract and other disorders of lens in diseases classified elsewhere	F32	Depressive episode	23199	656.435	421.5	9.6345	502	751.098	498.5	4.76303	88	1135.13	843	19.6667	2.95544
E11-E14	Type 2 diabetes mellitus	E10	Insulin-dependent diabetes mellitus	G59	Mononeuropathy in diseases classified elsewhere	J45	Asthma	13112	754.868	599	20.0993	584	956.549	836	1.7902	87	991.593	749	25	2.95402
E11-E14	Type 2 diabetes mellitus	E10	Insulin-dependent diabetes mellitus	G59	Mononeuropathy in diseases classified elsewhere	M53	Other dorsopathies, NEC	13112	934.15	608	20.0993	584	944.775	543.5	1.7902	37	1003.75	766.5	25	2.95402
E11-E14	Type 2 diabetes mellitus	D50	Iron deficiency anemia	T82	Complications of cardiac and vascular prosthetic devices, implants and grafts	I70	Atherosclerosis	27945	800.933	536.5	2.6809	258	947.767	762	5.68132	29	510.467	285.5	59	2.95358
E11-E14	Type 2 diabetes mellitus	D50	Iron deficiency anemia	T82	Complications of cardiac and vascular prosthetic devices, implants and grafts	E83	Disorders of mineral metabolism	27945	1224.19	1251	2.6809	258	843.29	481	5.68132	29	567.226	302	59	2.95358
E11-E14	Type 2 diabetes mellitus	H36	Retinal disorders in diseases classified elsewhere	H28	Cataract and other disorders of lens in diseases classified elsewhere	I25	Chronic ischemic heart disease	23199	645.899	478	9.6345	502	796.464	531	4.76303	68	1081.07	803	19.5714	2.95334
E11-E14	Type 2 diabetes mellitus	H36	Retinal disorders in diseases classified elsewhere	H28	Cataract and other disorders of lens in diseases classified elsewhere	H43	Disorders of vitreous body	23199	795.625	617.5	9.6345	502	811.306	646.5	4.76303	68	810.097	623.5	19.5714	2.95334
E11-E14	Type 2 diabetes mellitus	M51	Other intervertebral disc disorders	M96	Postprocedural musculoskeletal disorders, NEC	K12	Stomatitis and related lesions	38137	774.754	627.5	1.48418	1359	921.866	657	2.31799	130	1095.37	1053	261	2.95324
E11-E14	Type 2 diabetes mellitus	H36	Retinal disorders in diseases classified elsewhere	H53	Visual disturbances	B18	Chronic viral hepatitis	23199	686.471	415	9.6345	835	798.912	635.5	1.43188	32	1138.94	987	65	2.95265
E11-E14	Type 2 diabetes mellitus	H36	Retinal disorders in diseases classified elsewhere	H53	Visual disturbances	N08	Glomerular disorders in diseases classified elsewhere	23199	971.636	808	9.6345	835	843.818	587	1.43188	32	822.394	438	65	2.95265
E11-E14	Type 2 diabetes mellitus	D50	Iron deficiency anemia	N25	Disorders resulting from impaired renal tubular function	D63	Anemia in chronic diseases classified elsewhere	27945	1275.3	1016	2.6809	269	877.349	755	3.93431	42	584.86	396	85	2.95257
E11-E14	Type 2 diabetes mellitus	D50	Iron deficiency anemia	N25	Disorders resulting from impaired renal tubular function	J18	Pneumonia, organism unspecified	27945	989.068	764	2.6809	269	716.818	452	3.93431	42	905.568	645	85	2.95257
E11-E14	Type 2 diabetes mellitus	D50	Iron deficiency anemia	N25	Disorders resulting from impaired renal tubular function	J30	Vasomotor and allergic rhinitis	27945	839.386	554	2.6809	269	836.455	629.5	3.93431	42	822.909	478.5	85	2.95257
E11-E14	Type 2 diabetes mellitus	E04	Other nontoxic goitre	E89	Postprocedural endocrine and metabolic disorders, NEC	H52	Disorders of refraction and accommodation	12481	1085.06	840	1.75585	425	310.702	121	5.86897	43	959.468	797	87	2.95257
E11-E14	Type 2 diabetes mellitus	E04	Other nontoxic goitre	E89	Postprocedural endocrine and metabolic disorders, NEC	M54	Dorsalgia	12481	1087.49	915	1.75585	425	296.082	83	5.86897	43	682.429	530	87	2.95257
E11-E14	Type 2 diabetes mellitus	E04	Other nontoxic goitre	E89	Postprocedural endocrine and metabolic disorders, NEC	K25	Gastric ulcer	12481	817.17	447	1.75585	425	365.043	131	5.86897	43	779.511	696	87	2.95257
E11-E14	Type 2 diabetes mellitus	N08	Glomerular disorders in diseases classified elsewhere	I15	Secondary hypertension	M13	Other arthritis	5164	1040.21	743	17.587	256	738.093	374	2.09388	36	978.837	882	24.3333	2.95235
E11-E14	Type 2 diabetes mellitus	H36	Retinal disorders in diseases classified elsewhere	H33	Retinal detachments and breaks	J01	Acute sinusitis	23199	668.394	488	9.6345	615	598.131	416	2.409	96	1252.58	1096	38.6	2.95225
E11-E14	Type 2 diabetes mellitus	H36	Retinal disorders in diseases classified elsewhere	H33	Retinal detachments and breaks	H81	Disorders of vestibular function	23199	768.979	584	9.6345	615	525.68	281	2.409	96	1138.39	978	38.6	2.95225
E11-E14	Type 2 diabetes mellitus	H36	Retinal disorders in diseases classified elsewhere	H33	Retinal detachments and breaks	L30	Neurotic excoriation(L98.1)	23199	845.786	667.5	9.6345	615	732.327	446.5	2.409	96	1074.78	670.5	38.6	2.95225
E11-E14	Type 2 diabetes mellitus	E10	Insulin-dependent diabetes mellitus	L89	Decubitus ulcer and pressure area	N10	Acute tubulo-interstitial nephritis	13112	1061.98	714.5	20.0993	852	1023.44	701.5	1.57143	42	768.833	384.5	28.3333	2.95177
E11-E14	Type 2 diabetes mellitus	E87	Other disorders of fluid, electrolyte and acid-base balance	D63	Anemia in chronic diseases classified elsewhere	S93	Dislocation, sprain and strain of joints and ligaments at ankle and foot level	18861	1207.7	1023	4.52442	861	734.909	585	3.0388	32	708.879	549	65	2.95118
E11-E14	Type 2 diabetes mellitus	I63	Cerebral infarction	G21	Secondary parkinsonism	K76	Other diseases of liver	17698	1153.12	898	3.57408	437	767.737	459	2.24936	55	755.14	453	111	2.95055
E11-E14	Type 2 diabetes mellitus	G63	Polyneuropathy in diseases classified elsewhere	D63	Anemia in chronic diseases classified elsewhere	F32	Depressive episode	17611	1114.65	856	11.4187	649	881.225	661.5	1.57074	74	704.125	352.5	49.6667	2.94978
E11-E14	Type 2 diabetes mellitus	G63	Polyneuropathy in diseases classified elsewhere	D63	Anemia in chronic diseases classified elsewhere	M19	Other arthrosis	17611	985.173	753	11.4187	649	1026.93	936	1.57074	74	750.025	440	49.6667	2.94978
E11-E14	Type 2 diabetes mellitus	H36	Retinal disorders in diseases classified elsewhere	H34	Retinal vascular occlusions	B02	Zoster[herpes zoster]	23199	998.525	700	9.6345	684	895.644	506	2.36442	58	938.644	741	39	2.94862
E11-E14	Type 2 diabetes mellitus	D50	Iron deficiency anemia	E21	Hyperparathyroidism and other disorders of parathyroid gland	J40	Bronchitis, not specified as acute or chronic	27945	1277.05	1077	2.6809	461	858.45	466	2.87539	57	697.783	387.5	115	2.94768
E11-E14	Type 2 diabetes mellitus	I63	Cerebral infarction	F07	Personality and behavioral disorders due to brain disease, damage and dysfunction	L23	Allergic contact dermatitis	17698	874.981	734.5	3.57408	401	700.333	513	2.45566	50	805.167	605.5	101	2.94765
E11-E14	Type 2 diabetes mellitus	I63	Cerebral infarction	F07	Personality and behavioral disorders due to brain disease, damage and dysfunction	F06	Other mental disorders due to brain damage and dysfunction and to physical disease	17698	1067.31	884	3.57408	401	1125.41	769	2.45566	50	606.882	385	101	2.94765
E11-E14	Type 2 diabetes mellitus	I69	Sequelae of cerebrovascular disease	G21	Secondary parkinsonism	L29	Pruritus	11726	1056.26	766	3.99547	329	613.304	367.5	2.5444	43	705.957	493.5	87	2.94667
E11-E14	Type 2 diabetes mellitus	M48	Other spondylopathies	M96	Postprocedural musculoskeletal disorders, NEC	H61	Other disorders of external ear	35706	1011.2	824	1.6557	1556	675.429	534	3.16041	84	897.476	697	169	2.94661
E11-E14	Type 2 diabetes mellitus	H36	Retinal disorders in diseases classified elsewhere	I79	Disorders of arteries, arterioles and capillaries in diseases classified elsewhere	A04	Other bacterial intestinal infections	23199	981.351	787	9.6345	1200	937.286	667	1.7985	76	922.013	605	51	2.94631
E11-E14	Type 2 diabetes mellitus	N18	Chronic kidney disease	D63	Anemia in chronic diseases classified elsewhere	H26	Other cataract	5276	1309.6	1046.5	7.84617	705	488.5	338.5	6.62441	42	827.729	417	17	2.94625
E11-E14	Type 2 diabetes mellitus	I63	Cerebral infarction	I64	Stroke, not specified as hemorrhage or infarction	N17	Acute renal failure	17698	979.918	776	3.57408	816	494.122	309	2.54758	48	801.878	415	97	2.94606
E11-E14	Type 2 diabetes mellitus	I63	Cerebral infarction	I64	Stroke, not specified as hemorrhage or infarction	M72	Fibroblastic disorders	17698	816.673	592	3.57408	816	726.885	500	2.54758	48	781.865	511	97	2.94606
E11-E14	Type 2 diabetes mellitus	H36	Retinal disorders in diseases classified elsewhere	H34	Retinal vascular occlusions	J06	Acute upper respiratory infections of muitiple and unspecified sites	23199	740.596	401	9.6345	684	639.535	340	2.36442	96	951.343	686	38.6	2.94414
E11-E14	Type 2 diabetes mellitus	H36	Retinal disorders in diseases classified elsewhere	H33	Retinal detachments and breaks	J20	Acute bronchitis	23199	580.756	380	9.6345	615	497.689	285	2.409	132	1108.11	829	37.8571	2.94381
E11-E14	Type 2 diabetes mellitus	H36	Retinal disorders in diseases classified elsewhere	H33	Retinal detachments and breaks	J40	Bronchitis, not specified as acute or chronic	23199	700.865	463	9.6345	615	484.85	281	2.409	132	1369.98	1198	37.8571	2.94381
E11-E14	Type 2 diabetes mellitus	E87	Other disorders of fluid, electrolyte and acid-base balance	J81	Pulmonary edema	F41	Other anxiety disorders	18861	1309.59	1184	4.52442	457	439.227	237	2.2818	42	548.25	347	85	2.94326
E11-E14	Type 2 diabetes mellitus	K05	Gingivitis and periodontal diseases	K04	Diseases of pulp and periapical tissues	I87	Other disorders of veins	11239	1198.38	1119	3.15873	433	487.382	134.5	4.27094	32	1129.15	1047.5	65	2.94295
E11-E14	Type 2 diabetes mellitus	D34	Benign neoplasm of thyroid gland	C73	Malignant neoplasm of thyroid gland	K11	Diseases of salivary glands	5737	1500.63	1394.5	1.47514	518	173.684	40.5	8.86325	33	473.711	307.5	67	2.9425
E11-E14	Type 2 diabetes mellitus	E04	Other nontoxic goitre	E89	Postprocedural endocrine and metabolic disorders, NEC	J02	Acute pharyngitis	12481	1040.76	860	1.75585	425	308.4	103	5.86897	42	712	637	85	2.94247
E11-E14	Type 2 diabetes mellitus	E04	Other nontoxic goitre	E89	Postprocedural endocrine and metabolic disorders, NEC	L23	Allergic contact dermatitis	12481	902.119	608	1.75585	425	310.5	84	5.86897	42	819.643	611.5	85	2.94247
E11-E14	Type 2 diabetes mellitus	E04	Other nontoxic goitre	E89	Postprocedural endocrine and metabolic disorders, NEC	J45	Asthma	12481	751.467	440	1.75585	425	314.711	91	5.86897	42	811.333	503	85	2.94247
E11-E14	Type 2 diabetes mellitus	E04	Other nontoxic goitre	E89	Postprocedural endocrine and metabolic disorders, NEC	F41	Other anxiety disorders	12481	1195.71	1023	1.75585	425	297.911	90	5.86897	42	827.422	568	85	2.94247
E11-E14	Type 2 diabetes mellitus	E04	Other nontoxic goitre	E89	Postprocedural endocrine and metabolic disorders, NEC	L29	Pruritus	12481	1127.04	1023	1.75585	425	328.413	86.5	5.86897	42	592.457	371.5	85	2.94247
E11-E14	Type 2 diabetes mellitus	D50	Iron deficiency anemia	N25	Disorders resulting from impaired renal tubular function	K30	Dyspepsia	27945	729	533	2.6809	269	820.222	495	3.93431	41	929.844	666	83	2.94223
E11-E14	Type 2 diabetes mellitus	D50	Iron deficiency anemia	N25	Disorders resulting from impaired renal tubular function	M79	Other soft tissue disorders, NEC	27945	1072.84	1078	2.6809	269	579	443	3.93431	41	1077.16	817	83	2.94223
E11-E14	Type 2 diabetes mellitus	H36	Retinal disorders in diseases classified elsewhere	H33	Retinal detachments and breaks	J32	Chronic sinusitis	23199	853.304	511.5	9.6345	615	551.929	356.5	2.409	56	1360.62	1212	37.6667	2.94162
E11-E14	Type 2 diabetes mellitus	H36	Retinal disorders in diseases classified elsewhere	H33	Retinal detachments and breaks	I69	Sequelae of cerebrovascular disease	23199	725.86	493	9.6345	615	474.105	275	2.409	56	1356.25	1172	37.6667	2.94162
E11-E14	Type 2 diabetes mellitus	H36	Retinal disorders in diseases classified elsewhere	H34	Retinal vascular occlusions	K29	Gastritis and duodenitis	23199	673.933	382	9.6345	684	447.717	203.5	2.36442	57	784.617	562	38.3333	2.94113
E11-E14	Type 2 diabetes mellitus	H36	Retinal disorders in diseases classified elsewhere	H34	Retinal vascular occlusions	M62	Other disorders of muscle	23199	796.138	658	9.6345	684	1002.62	695	2.36442	57	1252.07	1215	38.3333	2.94113
E11-E14	Type 2 diabetes mellitus	H36	Retinal disorders in diseases classified elsewhere	H34	Retinal vascular occlusions	L21	Seborrhoeic dermatitis	23199	848.328	770.5	9.6345	684	933.052	463	2.36442	57	846.121	661	38.3333	2.94113
E11-E14	Type 2 diabetes mellitus	N08	Glomerular disorders in diseases classified elsewhere	D63	Anemia in chronic diseases classified elsewhere	E21	Hyperparathyroidism and other disorders of parathyroid gland	5164	1307.35	1218	17.587	275	1086.89	934	2.09506	35	651.919	446	23.6667	2.94053
E11-E14	Type 2 diabetes mellitus	H36	Retinal disorders in diseases classified elsewhere	H28	Cataract and other disorders of lens in diseases classified elsewhere	I50	Heart failure	23199	727.043	346	9.6345	502	768.565	643	4.76303	66	1201.58	1059	19	2.94047
E11-E14	Type 2 diabetes mellitus	E10	Insulin-dependent diabetes mellitus	G59	Mononeuropathy in diseases classified elsewhere	H01	Other inflammation of eyelid	13112	833.41	615	20.0993	584	1044.61	860	1.7902	60	921.557	764	24.2	2.9399
E11-E14	Type 2 diabetes mellitus	M51	Other intervertebral disc disorders	M96	Postprocedural musculoskeletal disorders, NEC	G44	Other headache syndromes	38137	877.465	707	1.48418	1359	970.233	699	2.31799	126	840.837	674	253	2.93972
E11-E14	Type 2 diabetes mellitus	H36	Retinal disorders in diseases classified elsewhere	H53	Visual disturbances	K71	Toxic liver disease	23199	1067.77	699	9.6345	835	934.452	585	1.43188	31	1031.45	652	63	2.93908
E11-E14	Type 2 diabetes mellitus	I63	Cerebral infarction	F07	Personality and behavioral disorders due to brain disease, damage and dysfunction	F03	Unspecified dementia	17698	1192.5	1131.5	3.57408	401	951.7	568	2.45566	49	714.32	525	99	2.93897
E11-E14	Type 2 diabetes mellitus	I63	Cerebral infarction	I65	Occlusion and stenosis of precerebral arteries, not resulting in cerebral infarction	G31	Other degenerative diseases of nervous system NEC	17698	1176.96	944.5	3.57408	769	844.426	637	2.31429	52	828.13	688	105	2.93877
E11-E14	Type 2 diabetes mellitus	E87	Other disorders of fluid, electrolyte and acid-base balance	D63	Anemia in chronic diseases classified elsewhere	H43	Disorders of vitreous body	18861	1045.84	978	4.52442	861	978.806	645	3.0388	31	575	382	63	2.93761
E11-E14	Type 2 diabetes mellitus	E87	Other disorders of fluid, electrolyte and acid-base balance	D63	Anemia in chronic diseases classified elsewhere	I80	Phlebitis and thrombophlebitis	18861	1395.77	1270	4.52442	861	486.129	274	3.0388	31	927.581	658	63	2.93761
E11-E14	Type 2 diabetes mellitus	M51	Other intervertebral disc disorders	M99	Biomechanical lesions, NEC	L03	Cellulitis	38137	890.109	723	1.48418	1271	943.346	664	1.87399	155	826.051	662	311	2.93701
E11-E14	Type 2 diabetes mellitus	H36	Retinal disorders in diseases classified elsewhere	H26	Other cataract	E53	Deficiency of other B group vitamins	23199	983.647	563	9.6345	3014	788.882	560	1.38058	32	1200.76	1043	65	2.9368
E11-E14	Type 2 diabetes mellitus	D34	Benign neoplasm of thyroid gland	E89	Postprocedural endocrine and metabolic disorders, NEC	E83	Disorders of mineral metabolism	5737	1391.41	1385	1.47514	292	284.154	114	8.0137	36	432.538	206	73	2.93599
E11-E14	Type 2 diabetes mellitus	D24	Benign neoplasm of breast	C50	Malignant neoplasm of breast	J45	Asthma	4654	1391.18	1271.5	1.32984	287	136.158	21	9.12698	35	1135.55	1117.5	71	2.93539
E11-E14	Type 2 diabetes mellitus	H36	Retinal disorders in diseases classified elsewhere	H28	Cataract and other disorders of lens in diseases classified elsewhere	N31	Neuromuscular dysfunction of bladder, NEC	23199	746.77	528	9.6345	502	681.345	584	4.76303	84	1360.44	1098	18.7778	2.93536
E11-E14	Type 2 diabetes mellitus	H36	Retinal disorders in diseases classified elsewhere	H34	Retinal vascular occlusions	M19	Other arthrosis	23199	687.959	356	9.6345	684	874.34	643	2.36442	94	1001.99	720	37.8	2.93505
E11-E14	Type 2 diabetes mellitus	H36	Retinal disorders in diseases classified elsewhere	I79	Disorders of arteries, arterioles and capillaries in diseases classified elsewhere	F06	Other mental disorders due to brain damage and dysfunction and to physical disease	23199	1055.05	804.5	9.6345	1200	1135.34	927	1.7985	74	1004.75	869	49.6667	2.93481
E11-E14	Type 2 diabetes mellitus	N18	Chronic kidney disease	E83	Disorders of mineral metabolism	J90	Pleural effusion, NEC	5276	1315.13	1124	7.84617	578	512.657	380	2.76134	59	687.943	395.5	39.6667	2.9342
E11-E14	Type 2 diabetes mellitus	H36	Retinal disorders in diseases classified elsewhere	H33	Retinal detachments and breaks	L23	Allergic contact dermatitis	23199	692.969	493	9.6345	615	531.915	260	2.409	129	1224.02	1148	37	2.93387
E11-E14	Type 2 diabetes mellitus	H36	Retinal disorders in diseases classified elsewhere	H33	Retinal detachments and breaks	K73	Chronic hepatitis, NEC	23199	766.982	606	9.6345	615	473.75	378	2.409	55	1112.68	1059.5	37	2.93387
E11-E14	Type 2 diabetes mellitus	H36	Retinal disorders in diseases classified elsewhere	H33	Retinal detachments and breaks	I67	Other cerebrovascular diseases	23199	819.768	448.5	9.6345	615	490.714	343	2.409	55	1237.8	978.5	37	2.93387
E11-E14	Type 2 diabetes mellitus	H36	Retinal disorders in diseases classified elsewhere	H33	Retinal detachments and breaks	N39	Other disorders of urinary system	23199	818.798	684	9.6345	615	552.915	311.5	2.409	92	1268.04	1177.5	37	2.93387
E11-E14	Type 2 diabetes mellitus	H36	Retinal disorders in diseases classified elsewhere	H33	Retinal detachments and breaks	M47	Spondylosis	23199	714.12	528.5	9.6345	615	621.207	429.5	2.409	92	1204.62	1042	37	2.93387
E11-E14	Type 2 diabetes mellitus	G63	Polyneuropathy in diseases classified elsewhere	E16	Other disorders of pancreatic internal secretion	K75	Other inflammatory liver diseases	17611	1124.61	953	11.4187	1082	960.821	687	1.77605	63	794.642	632	42.3333	2.93375
E11-E14	Type 2 diabetes mellitus	E10	Insulin-dependent diabetes mellitus	G59	Mononeuropathy in diseases classified elsewhere	J20	Acute bronchitis	13112	694.647	501	20.0993	584	797.529	596	1.7902	83	833.353	646	23.8571	2.9337
E11-E14	Type 2 diabetes mellitus	N08	Glomerular disorders in diseases classified elsewhere	E83	Disorders of mineral metabolism	H35	Other retinal disorders	5164	1036.35	753	17.587	383	887	564.5	1.76322	41	786.761	515.5	27.6667	2.93346
E11-E14	Type 2 diabetes mellitus	F32	Depressive episode	F31	Bipolar affective disorder	A41	Other sepsis	32138	1081.22	729	2.19211	1324	1012.75	736	3.23443	60	603.492	418	121	2.93345
E11-E14	Type 2 diabetes mellitus	F32	Depressive episode	F31	Bipolar affective disorder	L25	Unspecified contact dermatitis	32138	840.523	588	2.19211	1324	1034.35	710	3.23443	60	733.8	546	121	2.93345
E11-E14	Type 2 diabetes mellitus	D50	Iron deficiency anemia	D63	Anemia in chronic diseases classified elsewhere	I69	Sequelae of cerebrovascular disease	27945	1016.58	760	2.6809	1104	714.981	432	3.0469	52	918.642	665	105	2.93333
E11-E14	Type 2 diabetes mellitus	M51	Other intervertebral disc disorders	M96	Postprocedural musculoskeletal disorders, NEC	M06	Other rheumatoid arthritis	38137	792.109	554	1.48418	1359	987.473	680	2.31799	124	930.147	714	249	2.9328
E11-E14	Type 2 diabetes mellitus	N20	Calculus of kidney and ureter	N23	Unspecified renal colic	K30	Dyspepsia	8476	790.8	509	1.88099	195	576.95	180	6.40984	35	1018.8	700.5	71	2.93249
E11-E14	Type 2 diabetes mellitus	D50	Iron deficiency anemia	E21	Hyperparathyroidism and other disorders of parathyroid gland	K30	Dyspepsia	27945	998.613	635.5	2.6809	461	819.129	456.5	2.87539	55	735.726	501	111	2.9323
E11-E14	Type 2 diabetes mellitus	D50	Iron deficiency anemia	E21	Hyperparathyroidism and other disorders of parathyroid gland	K58	Irritable bowel syndrome	27945	1010.72	622	2.6809	461	612.965	271	2.87539	55	715.175	394	111	2.9323
E11-E14	Type 2 diabetes mellitus	E04	Other nontoxic goitre	C73	Malignant neoplasm of thyroid gland	D25	Leiomyoma of uterus	12481	1157.7	971	1.75585	755	201.833	29.5	8.25683	29	854.067	607	59	2.93215
E11-E14	Type 2 diabetes mellitus	E04	Other nontoxic goitre	E89	Postprocedural endocrine and metabolic disorders, NEC	J40	Bronchitis, not specified as acute or chronic	12481	977.34	778	1.75585	425	413	132	5.86897	41	812.83	517	83	2.93213
E11-E14	Type 2 diabetes mellitus	E04	Other nontoxic goitre	E89	Postprocedural endocrine and metabolic disorders, NEC	H10	Conjunctivitis	12481	813.913	640	1.75585	425	253.326	121.5	5.86897	41	759.696	624.5	83	2.93213
E11-E14	Type 2 diabetes mellitus	E04	Other nontoxic goitre	E89	Postprocedural endocrine and metabolic disorders, NEC	S33	Dislocation, sprain and strain of joints and ligaments of lumbar spine and pelvis	12481	1212.02	891	1.75585	425	269.5	114.5	5.86897	41	825.848	668.5	83	2.93213
E11-E14	Type 2 diabetes mellitus	E04	Other nontoxic goitre	E89	Postprocedural endocrine and metabolic disorders, NEC	M13	Other arthritis	12481	1127.11	792	1.75585	425	296.159	88	5.86897	41	742.25	489	83	2.93213
E11-E14	Type 2 diabetes mellitus	E04	Other nontoxic goitre	E89	Postprocedural endocrine and metabolic disorders, NEC	H35	Other retinal disorders	12481	1196.34	1186.5	1.75585	425	364.705	176.5	5.86897	41	952.636	858.5	83	2.93213
E11-E14	Type 2 diabetes mellitus	D50	Iron deficiency anemia	N25	Disorders resulting from impaired renal tubular function	E07	Other disorders of thyroid	27945	1091.47	860	2.6809	269	983.233	710	3.93431	40	1052.56	868	81	2.93163
E11-E14	Type 2 diabetes mellitus	D50	Iron deficiency anemia	N25	Disorders resulting from impaired renal tubular function	K59	Other functional intestinal disorders	27945	898.098	745	2.6809	269	623.927	554	3.93431	40	694.463	408	81	2.93163
E11-E14	Type 2 diabetes mellitus	D50	Iron deficiency anemia	N25	Disorders resulting from impaired renal tubular function	L50	Urticaria	27945	886.775	612.5	2.6809	269	698.75	564.5	3.93431	40	828.6	655.5	81	2.93163
E11-E14	Type 2 diabetes mellitus	H36	Retinal disorders in diseases classified elsewhere	H28	Cataract and other disorders of lens in diseases classified elsewhere	N10	Acute tubulo-interstitial nephritis	23199	617.717	368.5	9.6345	502	582.043	437	4.76303	46	1475.63	1053.5	18.6	2.93123
E11-E14	Type 2 diabetes mellitus	N18	Chronic kidney disease	J90	Pleural effusion, NEC	I70	Atherosclerosis	5276	1358.64	1125	7.84617	375	687.694	330.5	1.72644	31	671.639	315	63	2.93115
E11-E14	Type 2 diabetes mellitus	I63	Cerebral infarction	F07	Personality and behavioral disorders due to brain disease, damage and dysfunction	K21	Gastro-oesophageal reflux disease	17698	1085.22	812.5	3.57408	401	824.38	537	2.45566	48	897.72	723.5	97	2.9301
E11-E14	Type 2 diabetes mellitus	H52	Disorders of refraction and accommodation	H33	Retinal detachments and breaks	H26	Other cataract	49331	900.419	624	1.57431	674	684.019	469	1.74968	154	743.516	456	309	2.93001
E11-E14	Type 2 diabetes mellitus	E10	Insulin-dependent diabetes mellitus	E16	Other disorders of pancreatic internal secretion	S93	Dislocation, sprain and strain of joints and ligaments at ankle and foot level	13112	781.431	419.5	20.0993	1016	893.655	625	2.01487	52	887.948	662.5	21	2.92965
E11-E14	Type 2 diabetes mellitus	E10	Insulin-dependent diabetes mellitus	E16	Other disorders of pancreatic internal secretion	F51	Nonorganic sleep disorders	13112	942.304	641	20.0993	1016	1080.66	661	2.01487	73	686.114	509	21	2.92965
E11-E14	Type 2 diabetes mellitus	H25	Senile cataract	H44	Disorders of globe	J00	Acute nasopharyngitis[common cold]	30989	762.186	641	1.95408	797	467.66	210	2.37705	91	800.938	570	183	2.92943
E11-E14	Type 2 diabetes mellitus	K05	Gingivitis and periodontal diseases	K04	Diseases of pulp and periapical tissues	S80	Superficial injury of lower leg	11239	771.353	555	3.15873	433	755.176	566	4.27094	31	825.412	638	63	2.92938
E11-E14	Type 2 diabetes mellitus	H36	Retinal disorders in diseases classified elsewhere	I79	Disorders of arteries, arterioles and capillaries in diseases classified elsewhere	J15	Bacterial pneumonia, NEC	23199	880.382	593.5	9.6345	1200	1059.04	823.5	1.7985	73	1084.51	680	49	2.92894
E11-E14	Type 2 diabetes mellitus	I63	Cerebral infarction	F01	Vascular dementia	K73	Chronic hepatitis, NEC	17698	1054.15	735	3.57408	1289	621.957	381.5	2.60768	45	678.261	526	91	2.92846
E11-E14	Type 2 diabetes mellitus	H25	Senile cataract	H27	Other disorders of lens	E78	Disorders of lipoprotein metabolism and other lipidemias	30989	600.837	452	1.95408	697	480.969	351	1.74157	124	1068.7	824	249	2.92808
E11-E14	Type 2 diabetes mellitus	I63	Cerebral infarction	I64	Stroke, not specified as hemorrhage or infarction	G44	Other headache syndromes	17698	807.708	596.5	3.57408	816	736.875	482	2.54758	46	880.667	688.5	93	2.92778
E11-E14	Type 2 diabetes mellitus	E04	Other nontoxic goitre	C73	Malignant neoplasm of thyroid gland	J40	Bronchitis, not specified as acute or chronic	12481	1164.31	938	1.75585	755	226.194	55.5	8.25683	87	738.653	452.5	58.3333	2.92722
E11-E14	Type 2 diabetes mellitus	H36	Retinal disorders in diseases classified elsewhere	H28	Cataract and other disorders of lens in diseases classified elsewhere	F51	Nonorganic sleep disorders	23199	570.833	400.5	9.6345	502	781.788	391.5	4.76303	64	1449.65	1321.5	18.4286	2.9272
E11-E14	Type 2 diabetes mellitus	N08	Glomerular disorders in diseases classified elsewhere	I12	Hypertensive renal disease	F41	Other anxiety disorders	5164	787.705	506	17.587	254	707.091	349	1.92075	37	743.25	552	25	2.9266
E11-E14	Type 2 diabetes mellitus	F32	Depressive episode	F31	Bipolar affective disorder	J21	Acute bronchiolitis	32138	1135.26	785.5	2.19211	1324	790.742	624	3.23443	59	863.839	570.5	119	2.92621
E11-E14	Type 2 diabetes mellitus	F32	Depressive episode	F31	Bipolar affective disorder	S43	Dislocation, sprain and strain of joints and ligaments of shoulder girdle	32138	947.365	812	2.19211	1324	870.54	696	3.23443	59	691.683	521	119	2.92621
E11-E14	Type 2 diabetes mellitus	F32	Depressive episode	F31	Bipolar affective disorder	G25	Other extrapyramidal and movement disorders	32138	1020.35	794	2.19211	1324	1090.62	792.5	3.23443	59	795.933	473	119	2.92621
E11-E14	Type 2 diabetes mellitus	H36	Retinal disorders in diseases classified elsewhere	H33	Retinal detachments and breaks	K26	Duodenal ulcer	23199	627.107	509.5	9.6345	615	708.339	480	2.409	54	1311.39	1184.5	36.3333	2.92597
E11-E14	Type 2 diabetes mellitus	H36	Retinal disorders in diseases classified elsewhere	H34	Retinal vascular occlusions	H16	Keratitis	23199	930.336	740	9.6345	684	834.16	599	2.36442	129	839.382	609	37	2.92576
E11-E14	Type 2 diabetes mellitus	E10	Insulin-dependent diabetes mellitus	G59	Mononeuropathy in diseases classified elsewhere	M10	Gout	13112	706.383	486	20.0993	584	1189.37	999	1.7902	58	852.683	606.5	23.4	2.9253
E11-E14	Type 2 diabetes mellitus	H36	Retinal disorders in diseases classified elsewhere	H53	Visual disturbances	A04	Other bacterial intestinal infections	23199	722.094	363	9.6345	835	1124.41	742	1.43188	30	903.156	465	61	2.92506
E11-E14	Type 2 diabetes mellitus	H36	Retinal disorders in diseases classified elsewhere	H53	Visual disturbances	E86	Volume depletion	23199	789.656	288	9.6345	835	983.375	616.5	1.43188	30	1027.34	727.5	61	2.92506
E11-E14	Type 2 diabetes mellitus	D34	Benign neoplasm of thyroid gland	C73	Malignant neoplasm of thyroid gland	E83	Disorders of mineral metabolism	5737	1378.43	1226	1.47514	518	166.4	31	8.86325	96	331.496	72	64.3333	2.92486
E11-E14	Type 2 diabetes mellitus	D50	Iron deficiency anemia	E21	Hyperparathyroidism and other disorders of parathyroid gland	A09	Other gastroenteritis and colitis of infectious and unspecified origin	27945	1065.1	819.5	2.6809	461	670.167	352	2.87539	54	807.017	581.5	109	2.9244
E11-E14	Type 2 diabetes mellitus	D34	Benign neoplasm of thyroid gland	E89	Postprocedural endocrine and metabolic disorders, NEC	M81	Osteoporosis without pathological fracture	5737	1134.72	1197	1.47514	292	311.116	72	8.0137	35	566.791	371	71	2.92393
E11-E14	Type 2 diabetes mellitus	D24	Benign neoplasm of breast	C50	Malignant neoplasm of breast	H16	Keratitis	4654	1281.31	1134.5	1.32984	287	169.083	25.5	9.12698	34	1178.5	1150.5	69	2.92298
E11-E14	Type 2 diabetes mellitus	H36	Retinal disorders in diseases classified elsewhere	N18	Chronic kidney disease	B37	Candidiasis	23199	670.195	437	9.6345	1333	1056.55	734	1.79838	72	890.091	567	48.3333	2.92296
E11-E14	Type 2 diabetes mellitus	I63	Cerebral infarction	G82	Paraplegia and tetraplegia	D64	Other anemias	17698	921.957	727	3.57408	326	1028.81	800	2.46415	47	603	390	95	2.92256
E11-E14	Type 2 diabetes mellitus	I63	Cerebral infarction	G82	Paraplegia and tetraplegia	A41	Other sepsis	17698	1200.39	965	3.57408	326	849.837	705	2.46415	47	463.143	243	95	2.92256
E11-E14	Type 2 diabetes mellitus	I63	Cerebral infarction	G82	Paraplegia and tetraplegia	I69	Sequelae of cerebrovascular disease	17698	1172.94	833	3.57408	326	593.429	323	2.46415	47	382.122	236	95	2.92256
E11-E14	Type 2 diabetes mellitus	I50	Heart failure	I42	Cardiomyopathy	E87	Other disorders of fluid, electrolyte and acid-base balance	12532	829.028	643.5	3.76989	268	441.028	127	3.21557	34	689.222	339.5	69	2.92244
E11-E14	Type 2 diabetes mellitus	E87	Other disorders of fluid, electrolyte and acid-base balance	I95	Hypotension	K92	Other diseases of digestive system	18861	1245.41	1020	4.52442	577	758.51	529	2.02988	45	656.612	477	91	2.92207
E11-E14	Type 2 diabetes mellitus	S32	Fracture of lumbar spine and pelvis	T91	Sequelae of injuries of neck and trunk	S33	Dislocation, sprain and strain of joints and ligaments of lumbar spine and pelvis	7237	1168.06	1053.5	2.46597	352	289.294	178.5	5.55118	30	947.824	855.5	61	2.9217
E11-E14	Type 2 diabetes mellitus	E04	Other nontoxic goitre	E89	Postprocedural endocrine and metabolic disorders, NEC	M17	Gonarthrosis[arthrosis of knee]	12481	935.227	671.5	1.75585	425	204.705	87	5.86897	40	720.864	590.5	81	2.92153
E11-E14	Type 2 diabetes mellitus	H52	Disorders of refraction and accommodation	H33	Retinal detachments and breaks	H04	Disorders of lacrimal system	49331	877.273	627	1.57431	674	620.422	223.5	1.74968	151	609.63	355	303	2.92149
E11-E14	Type 2 diabetes mellitus	I63	Cerebral infarction	I66	Occlusion and stenosis of cerebral arteries, not resulting in cerebral infarction	M24	Other specific joint derangements	17698	985.137	745	3.57408	641	601.922	541	2.40713	48	943.333	696	97	2.92144
E11-E14	Type 2 diabetes mellitus	E10	Insulin-dependent diabetes mellitus	E16	Other disorders of pancreatic internal secretion	S06	Intracranial injury	13112	769.232	582.5	20.0993	1016	1133.73	826	2.01487	51	971.071	712	20.6	2.92129
E11-E14	Type 2 diabetes mellitus	D50	Iron deficiency anemia	N25	Disorders resulting from impaired renal tubular function	J06	Acute upper respiratory infections of muitiple and unspecified sites	27945	932.81	594.5	2.6809	269	767.119	511	3.93431	39	732.286	595.5	79	2.92078
E11-E14	Type 2 diabetes mellitus	D50	Iron deficiency anemia	N25	Disorders resulting from impaired renal tubular function	D64	Other anemias	27945	1015.54	710	2.6809	269	589.564	375	3.93431	39	824.308	514	79	2.92078
E11-E14	Type 2 diabetes mellitus	E10	Insulin-dependent diabetes mellitus	L89	Decubitus ulcer and pressure area	H40	Glaucoma	13112	752.244	620	20.0993	852	980.171	881	1.57143	39	912.439	781	26.3333	2.91998
E11-E14	Type 2 diabetes mellitus	F32	Depressive episode	F31	Bipolar affective disorder	M50	Cervical disc disorders	32138	926.117	813.5	2.19211	1324	770.2	452	3.23443	58	759.933	528.5	117	2.91885
E11-E14	Type 2 diabetes mellitus	F32	Depressive episode	F31	Bipolar affective disorder	S83	Dislocation, sprain and strain of joints and ligaments of knee	32138	959.175	698	2.19211	1324	1000.79	691	3.23443	58	728.048	584	117	2.91885
E11-E14	Type 2 diabetes mellitus	F32	Depressive episode	F31	Bipolar affective disorder	H26	Other cataract	32138	1108.18	955	2.19211	1324	918.131	551	3.23443	58	670.967	476	117	2.91885
E11-E14	Type 2 diabetes mellitus	M51	Other intervertebral disc disorders	M96	Postprocedural musculoskeletal disorders, NEC	H36	Retinal disorders in diseases classified elsewhere	38137	894.772	647	1.48418	1359	829.667	594	2.31799	120	934.293	690	241	2.91861
E11-E14	Type 2 diabetes mellitus	I63	Cerebral infarction	I64	Stroke, not specified as hemorrhage or infarction	J98	Other respiratory disorders	17698	1032.85	780	3.57408	816	767.34	403	2.54758	45	936.787	700	91	2.91833
E11-E14	Type 2 diabetes mellitus	I63	Cerebral infarction	G21	Secondary parkinsonism	M25	Other joint disorders, NEC	17698	939.151	781	3.57408	437	874.585	509	2.24936	51	784.906	630	103	2.91806
E11-E14	Type 2 diabetes mellitus	F32	Depressive episode	F20	Schizophrenia	N31	Neuromuscular dysfunction of bladder, NEC	32138	1018.89	866	2.19211	668	671.321	395	2.31716	81	789.259	466	163	2.91801
E11-E14	Type 2 diabetes mellitus	H36	Retinal disorders in diseases classified elsewhere	H33	Retinal detachments and breaks	D63	Anemia in chronic diseases classified elsewhere	23199	919.547	688	9.6345	615	684.717	521	2.409	53	1182.32	810	35.6667	2.91793
E11-E14	Type 2 diabetes mellitus	H36	Retinal disorders in diseases classified elsewhere	H33	Retinal detachments and breaks	S61	Open wound of wrist and hand	23199	807.426	716	9.6345	615	531.278	312.5	2.409	53	1434.09	1163	35.6667	2.91793
E11-E14	Type 2 diabetes mellitus	E10	Insulin-dependent diabetes mellitus	G59	Mononeuropathy in diseases classified elsewhere	K21	Gastro-oesophageal reflux disease	13112	758.874	539	20.0993	584	1002.27	831	1.7902	126	895.23	705	23	2.91781
E11-E14	Type 2 diabetes mellitus	E10	Insulin-dependent diabetes mellitus	L89	Decubitus ulcer and pressure area	F00	Dementia in Alzheimer's disease (G30.-+)	13112	964.56	784	20.0993	852	1122.48	863	1.57143	65	609.787	278	26.2	2.91778
E11-E14	Type 2 diabetes mellitus	D64	Other anemias	T82	Complications of cardiac and vascular prosthetic devices, implants and grafts	J18	Pneumonia, organism unspecified	23305	1179.91	1185	2.79823	179	857.788	650	4.5443	32	696.697	535	65	2.91726
E11-E14	Type 2 diabetes mellitus	H36	Retinal disorders in diseases classified elsewhere	N18	Chronic kidney disease	L01	Impetigo	23199	749.095	485	9.6345	1333	1005.42	822	1.79838	71	945.892	645.5	47.6667	2.91693
E11-E14	Type 2 diabetes mellitus	N18	Chronic kidney disease	D63	Anemia in chronic diseases classified elsewhere	I50	Heart failure	5276	1606.42	1409.5	7.84617	705	662.922	436.5	6.62441	71	647.256	395.5	15.8889	2.9169
E11-E14	Type 2 diabetes mellitus	H36	Retinal disorders in diseases classified elsewhere	H33	Retinal detachments and breaks	K59	Other functional intestinal disorders	23199	712.85	544.5	9.6345	615	520.331	261.5	2.409	159	1199.36	1012.5	35.4444	2.91521
E11-E14	Type 2 diabetes mellitus	H36	Retinal disorders in diseases classified elsewhere	H33	Retinal detachments and breaks	J30	Vasomotor and allergic rhinitis	23199	657.106	429	9.6345	615	486.413	325.5	2.409	159	1039.54	879.5	35.4444	2.91521
E11-E14	Type 2 diabetes mellitus	M51	Other intervertebral disc disorders	M96	Postprocedural musculoskeletal disorders, NEC	J42	Unspecified chronic bronchitis	38137	892.561	638	1.48418	1359	981.756	683	2.31799	119	861.789	669	239	2.915
E11-E14	Type 2 diabetes mellitus	H25	Senile cataract	H44	Disorders of globe	J41	Simple and mucopurulent chronic bronchitis	30989	992.689	727.5	1.95408	797	645.189	279	2.37705	88	737.767	542	177	2.91495
E11-E14	Type 2 diabetes mellitus	H25	Senile cataract	H27	Other disorders of lens	H01	Other inflammation of eyelid	30989	800.96	671	1.95408	697	578.176	336	1.74157	120	1018.93	930	241	2.9139
E11-E14	Type 2 diabetes mellitus	I69	Sequelae of cerebrovascular disease	F01	Vascular dementia	I21	Acute myocardial infarction	11726	1156.82	1010	3.99547	970	820.023	425	2.59839	39	607.682	280	79	2.9139
E11-E14	Type 2 diabetes mellitus	G63	Polyneuropathy in diseases classified elsewhere	D63	Anemia in chronic diseases classified elsewhere	I50	Heart failure	17611	1070.53	789	11.4187	649	1083.42	896	1.57074	68	708.694	430.5	45.6667	2.91332
E11-E14	Type 2 diabetes mellitus	E87	Other disorders of fluid, electrolyte and acid-base balance	T82	Complications of cardiac and vascular prosthetic devices, implants and grafts	M79	Other soft tissue disorders, NEC	18861	1070.19	1077	4.52442	248	679.778	610.5	7.64615	35	757.583	444.5	23.6667	2.91314
E11-E14	Type 2 diabetes mellitus	G40	Epilepsy	F20	Schizophrenia	D64	Other anemias	10117	967.75	961.5	3.32844	365	481.425	334	3.36866	36	837.5	733	73	2.91302
E11-E14	Type 2 diabetes mellitus	E10	Insulin-dependent diabetes mellitus	E16	Other disorders of pancreatic internal secretion	K75	Other inflammatory liver diseases	13112	837.123	679	20.0993	1016	1040.23	813	2.01487	50	924	688	20.2	2.91278
E11-E14	Type 2 diabetes mellitus	G63	Polyneuropathy in diseases classified elsewhere	E16	Other disorders of pancreatic internal secretion	F06	Other mental disorders due to brain damage and dysfunction and to physical disease	17611	1233.84	1042	11.4187	1082	976.062	918	1.77605	60	852.562	592	40.3333	2.91273
E11-E14	Type 2 diabetes mellitus	C22	Malignant neoplasm of liver and intrahepatic bile ducts	I98	Other disorders of circulatory system in diseases classified elsewhere	K72	Hepatic failure, NEC	6089	1171.69	887	3.05037	148	417.094	287	4.86885	27	611.562	354	55	2.91214
E11-E14	Type 2 diabetes mellitus	H36	Retinal disorders in diseases classified elsewhere	H28	Cataract and other disorders of lens in diseases classified elsewhere	E05	Thyrotoxicosis[Hyperthyroidism]	23199	650.644	516	9.6345	502	745.889	605	4.76303	44	1027.89	854	17.8	2.91213
E11-E14	Type 2 diabetes mellitus	E04	Other nontoxic goitre	C73	Malignant neoplasm of thyroid gland	J01	Acute sinusitis	12481	1094.98	839.5	1.75585	755	174.415	44.5	8.25683	84	818.117	659.5	56.3333	2.91207
E11-E14	Type 2 diabetes mellitus	I63	Cerebral infarction	F07	Personality and behavioral disorders due to brain disease, damage and dysfunction	I67	Other cerebrovascular diseases	17698	917.271	844.5	3.57408	401	833.5	561.5	2.45566	46	844.104	664.5	93	2.91182
E11-E14	Type 2 diabetes mellitus	N18	Chronic kidney disease	E83	Disorders of mineral metabolism	L89	Decubitus ulcer and pressure area	5276	1330.43	1191	7.84617	578	569.609	465	2.76134	56	956.928	656	37.6667	2.91173
E11-E14	Type 2 diabetes mellitus	D34	Benign neoplasm of thyroid gland	E89	Postprocedural endocrine and metabolic disorders, NEC	K76	Other diseases of liver	5737	1125.12	1146	1.47514	292	259.167	74	8.0137	34	700.595	617	69	2.91152
E11-E14	Type 2 diabetes mellitus	D34	Benign neoplasm of thyroid gland	E89	Postprocedural endocrine and metabolic disorders, NEC	L29	Pruritus	5737	1042.19	983.5	1.47514	292	269.111	105.5	8.0137	34	851.083	680.5	69	2.91152
E11-E14	Type 2 diabetes mellitus	F32	Depressive episode	F31	Bipolar affective disorder	B00	Herpesviral [herpes simplex] infections	32138	940.95	743	2.19211	1324	745.467	582.5	3.23443	57	690.133	467.5	115	2.91136
E11-E14	Type 2 diabetes mellitus	F32	Depressive episode	F31	Bipolar affective disorder	K63	Other diseases of intestine	32138	1011.66	707.5	2.19211	1324	809.274	565	3.23443	57	825.274	598	115	2.91136
E11-E14	Type 2 diabetes mellitus	F32	Depressive episode	F31	Bipolar affective disorder	F45	Somatoform disorders	32138	1144.14	815	2.19211	1324	615.39	410	3.23443	57	659.102	497	115	2.91136
E11-E14	Type 2 diabetes mellitus	M51	Other intervertebral disc disorders	M96	Postprocedural musculoskeletal disorders, NEC	E03	Other hypothyroidism	38137	923.311	743	1.48418	1359	930.639	566	2.31799	118	902.303	646.5	237	2.91135
E11-E14	Type 2 diabetes mellitus	E04	Other nontoxic goitre	E89	Postprocedural endocrine and metabolic disorders, NEC	J06	Acute upper respiratory infections of muitiple and unspecified sites	12481	1010.56	744	1.75585	425	206.814	94	5.86897	39	861.86	603	79	2.91068
E11-E14	Type 2 diabetes mellitus	E04	Other nontoxic goitre	E89	Postprocedural endocrine and metabolic disorders, NEC	L30	Neurotic excoriation(L98.1)	12481	940.625	656.5	1.75585	425	455.9	195	5.86897	39	770.825	557	79	2.91068
E11-E14	Type 2 diabetes mellitus	K05	Gingivitis and periodontal diseases	K04	Diseases of pulp and periapical tissues	K21	Gastro-oesophageal reflux disease	11239	884.802	695.5	3.15873	433	617.51	414	4.27094	90	1062.35	849.5	60.3333	2.91059
E11-E14	Type 2 diabetes mellitus	H36	Retinal disorders in diseases classified elsewhere	H53	Visual disturbances	H18	Other disorders of cornea	23199	872.219	437.5	9.6345	835	952.312	431.5	1.43188	29	972.562	656.5	59	2.91059
E11-E14	Type 2 diabetes mellitus	H36	Retinal disorders in diseases classified elsewhere	H28	Cataract and other disorders of lens in diseases classified elsewhere	K25	Gastric ulcer	23199	598.76	405	9.6345	502	659.82	470	4.76303	97	999.53	678	17.7273	2.91035
E11-E14	Type 2 diabetes mellitus	E87	Other disorders of fluid, electrolyte and acid-base balance	K65	Peritonitis	K21	Gastro-oesophageal reflux disease	18861	863.295	559.5	4.52442	358	612	412.5	2.06628	43	965.068	849	87	2.91027
E11-E14	Type 2 diabetes mellitus	D24	Benign neoplasm of breast	C50	Malignant neoplasm of breast	I89	Other noninfective disorders of lymphatic vessels and lymph nodes	4654	1591.4	1369	1.32984	287	168.543	13	9.12698	33	529.857	214	67	2.9102
E11-E14	Type 2 diabetes mellitus	H25	Senile cataract	H44	Disorders of globe	I11	Hypertensive heart disease	30989	901.816	730	1.95408	797	535.391	327	2.37705	87	987.069	725	175	2.91002
E11-E14	Type 2 diabetes mellitus	H36	Retinal disorders in diseases classified elsewhere	H34	Retinal vascular occlusions	E16	Other disorders of pancreatic internal secretion	23199	888.491	425	9.6345	684	842.283	571	2.36442	53	1062.74	739	35.6667	2.90982
E11-E14	Type 2 diabetes mellitus	I50	Heart failure	I42	Cardiomyopathy	D50	Iron deficiency anemia	12532	974.778	761	3.76989	268	356.861	113.5	3.21557	33	629.667	209	67	2.90966
E11-E14	Type 2 diabetes mellitus	D50	Iron deficiency anemia	N25	Disorders resulting from impaired renal tubular function	L30	Neurotic excoriation(L98.1)	27945	839.15	574.5	2.6809	269	839.675	644.5	3.93431	38	999.8	723	77	2.90964
E11-E14	Type 2 diabetes mellitus	E10	Insulin-dependent diabetes mellitus	L89	Decubitus ulcer and pressure area	F51	Nonorganic sleep disorders	13112	925.333	686	20.0993	852	1091.29	1037.5	1.57143	38	547.952	463.5	25.6667	2.90884
E11-E14	Type 2 diabetes mellitus	I63	Cerebral infarction	I64	Stroke, not specified as hemorrhage or infarction	H43	Disorders of vitreous body	17698	883.977	558	3.57408	816	812.795	408.5	2.54758	44	924.5	705.5	89	2.90868
E11-E14	Type 2 diabetes mellitus	H36	Retinal disorders in diseases classified elsewhere	H34	Retinal vascular occlusions	L23	Allergic contact dermatitis	23199	772.828	433	9.6345	684	639.711	418	2.36442	124	989	716.5	35.5714	2.90866
E11-E14	Type 2 diabetes mellitus	D50	Iron deficiency anemia	E21	Hyperparathyroidism and other disorders of parathyroid gland	D63	Anemia in chronic diseases classified elsewhere	27945	1176.13	1016	2.6809	461	787.891	389	2.87539	52	618.709	378	105	2.90817
E11-E14	Type 2 diabetes mellitus	D50	Iron deficiency anemia	E21	Hyperparathyroidism and other disorders of parathyroid gland	L03	Cellulitis	27945	1113.87	660	2.6809	461	877.87	481	2.87539	52	999.981	789	105	2.90817
E11-E14	Type 2 diabetes mellitus	D50	Iron deficiency anemia	E21	Hyperparathyroidism and other disorders of parathyroid gland	H16	Keratitis	27945	1076.72	826	2.6809	461	1189.17	805	2.87539	52	790.132	627	105	2.90817
E11-E14	Type 2 diabetes mellitus	D50	Iron deficiency anemia	E21	Hyperparathyroidism and other disorders of parathyroid gland	L30	Neurotic excoriation(L98.1)	27945	1004.71	783.5	2.6809	461	1088.59	630.5	2.87539	52	693.964	564.5	105	2.90817
E11-E14	Type 2 diabetes mellitus	N18	Chronic kidney disease	D63	Anemia in chronic diseases classified elsewhere	E21	Hyperparathyroidism and other disorders of parathyroid gland	5276	1580.74	1350	7.84617	705	697.37	500.5	6.62441	85	669.85	404	15.5455	2.90741
E11-E14	Type 2 diabetes mellitus	N20	Calculus of kidney and ureter	N23	Unspecified renal colic	L23	Allergic contact dermatitis	8476	975.139	735.5	1.88099	195	367.611	55.5	6.40984	33	910.5	778	67	2.90731
E11-E14	Type 2 diabetes mellitus	S32	Fracture of lumbar spine and pelvis	T91	Sequelae of injuries of neck and trunk	F03	Unspecified dementia	7237	1256.82	1168	2.46597	352	613.424	292	5.55118	29	785.03	638	59	2.90723
E11-E14	Type 2 diabetes mellitus	H36	Retinal disorders in diseases classified elsewhere	I79	Disorders of arteries, arterioles and capillaries in diseases classified elsewhere	L02	Cutaneous abscess,furuncle and carbuncle	23199	642.783	428.5	9.6345	1200	1018.76	764	1.7985	116	870	674	46.6	2.90713
E11-E14	Type 2 diabetes mellitus	H36	Retinal disorders in diseases classified elsewhere	I79	Disorders of arteries, arterioles and capillaries in diseases classified elsewhere	K63	Other diseases of intestine	23199	816.8	599.5	9.6345	1200	1004.75	754	1.7985	116	1121.1	912	46.6	2.90713
E11-E14	Type 2 diabetes mellitus	H36	Retinal disorders in diseases classified elsewhere	N18	Chronic kidney disease	J01	Acute sinusitis	23199	860.058	544	9.6345	1333	1183.86	973	1.79838	116	957.702	790	46.6	2.9071
E11-E14	Type 2 diabetes mellitus	G63	Polyneuropathy in diseases classified elsewhere	D63	Anemia in chronic diseases classified elsewhere	J90	Pleural effusion, NEC	17611	1139.34	991.5	11.4187	649	874.514	585.5	1.57074	67	717.671	374.5	45	2.90693
E11-E14	Type 2 diabetes mellitus	E04	Other nontoxic goitre	C73	Malignant neoplasm of thyroid gland	F32	Depressive episode	12481	1227.9	1205	1.75585	755	128.09	29	8.25683	83	869.427	624	55.6667	2.9069
E11-E14	Type 2 diabetes mellitus	E04	Other nontoxic goitre	C73	Malignant neoplasm of thyroid gland	K58	Irritable bowel syndrome	12481	1063.93	871.5	1.75585	755	215.044	40.5	8.25683	83	810.8	662	55.6667	2.9069
E11-E14	Type 2 diabetes mellitus	H36	Retinal disorders in diseases classified elsewhere	H33	Retinal detachments and breaks	M13	Other arthritis	23199	681.402	548.5	9.6345	615	596.156	379.5	2.409	121	1201.93	985.5	34.7143	2.90617
E11-E14	Type 2 diabetes mellitus	H36	Retinal disorders in diseases classified elsewhere	H33	Retinal detachments and breaks	L29	Pruritus	23199	655	463	9.6345	615	557.642	354	2.409	121	1303.52	1229	34.7143	2.90617
E11-E14	Type 2 diabetes mellitus	H36	Retinal disorders in diseases classified elsewhere	N18	Chronic kidney disease	E16	Other disorders of pancreatic internal secretion	23199	729.214	397	9.6345	1333	1117.59	915	1.79838	162	851.726	579	46.4286	2.9055
E11-E14	Type 2 diabetes mellitus	E10	Insulin-dependent diabetes mellitus	E16	Other disorders of pancreatic internal secretion	J90	Pleural effusion, NEC	13112	1121.57	822.5	20.0993	1016	1081.92	940	2.01487	69	698.222	529	19.8571	2.90534
E11-E14	Type 2 diabetes mellitus	H66	Suppurative and unspecified otitis media	H73	Other disorders of tympanic membrane	F32	Depressive episode	15232	887.513	621	1.47584	620	526.628	232.5	3.70448	73	1177.51	977.5	147	2.90508
E11-E14	Type 2 diabetes mellitus	H36	Retinal disorders in diseases classified elsewhere	N18	Chronic kidney disease	K05	Gingivitis and periodontal diseases	23199	846.125	520.5	9.6345	1333	915.681	640	1.79838	69	982.319	752.5	46.3333	2.9046
E11-E14	Type 2 diabetes mellitus	H35	Other retinal disorders	H34	Retinal vascular occlusions	S43	Dislocation, sprain and strain of joints and ligaments of shoulder girdle	31988	907.623	616	2.05101	882	552.13	284	2.89819	67	1091.45	812	135	2.90443
E11-E14	Type 2 diabetes mellitus	K74	Fibrosis and cirrhosis of liver	I85	Esophageal varices	E87	Other disorders of fluid, electrolyte and acid-base balance	4371	768.654	639	3.13313	323	623.096	498	25.88	44	562.288	339.5	9.88889	2.90409
E11-E14	Type 2 diabetes mellitus	M51	Other intervertebral disc disorders	M96	Postprocedural musculoskeletal disorders, NEC	I70	Atherosclerosis	38137	814.529	624	1.48418	1359	943.101	725	2.31799	116	931.622	836	233	2.90395
E11-E14	Type 2 diabetes mellitus	M51	Other intervertebral disc disorders	M96	Postprocedural musculoskeletal disorders, NEC	F48	Other neurotic disorders	38137	966.619	833.5	1.48418	1359	895.144	727	2.31799	116	710.729	518	233	2.90395
E11-E14	Type 2 diabetes mellitus	F32	Depressive episode	F31	Bipolar affective disorder	L20	Atopic dermatitis	32138	1068.74	780	2.19211	1324	778.263	551	3.23443	56	706.93	485	113	2.90374
E11-E14	Type 2 diabetes mellitus	H25	Senile cataract	H20	Iridocyclitis	J34	Other disorders of nose and nasal sinuses	30989	1090.92	861	1.95408	1517	577.242	356	2.31503	88	918.198	751	177	2.90347
E11-E14	Type 2 diabetes mellitus	M48	Other spondylopathies	M96	Postprocedural musculoskeletal disorders, NEC	S06	Intracranial injury	35706	1060.24	843.5	1.6557	1556	910.237	623.5	3.16041	76	836.829	649.5	153	2.90342
E11-E14	Type 2 diabetes mellitus	H36	Retinal disorders in diseases classified elsewhere	H28	Cataract and other disorders of lens in diseases classified elsewhere	J02	Acute pharyngitis	23199	688.274	439	9.6345	502	644.143	423	4.76303	78	1117.33	1001	17.4444	2.90337
E11-E14	Type 2 diabetes mellitus	H36	Retinal disorders in diseases classified elsewhere	H28	Cataract and other disorders of lens in diseases classified elsewhere	K27	Peptic ulcer, site unspecified	23199	535.429	354.5	9.6345	502	775.119	438.5	4.76303	78	939.25	854	17.4444	2.90337
E11-E14	Type 2 diabetes mellitus	N08	Glomerular disorders in diseases classified elsewhere	I12	Hypertensive renal disease	I63	Cerebral infarction	5164	857.048	539	17.587	254	684.381	443	1.92075	35	781.405	610	23.6667	2.9028
E11-E14	Type 2 diabetes mellitus	N08	Glomerular disorders in diseases classified elsewhere	I12	Hypertensive renal disease	E83	Disorders of mineral metabolism	5164	1013.23	773	17.587	254	786.846	496	1.92075	35	637.744	317	23.6667	2.9028
E11-E14	Type 2 diabetes mellitus	N08	Glomerular disorders in diseases classified elsewhere	I12	Hypertensive renal disease	I73	Other peripheral vascular diseases	5164	699.262	490.5	17.587	254	954.548	503	1.92075	35	1157.95	1108.5	23.6667	2.9028
E11-E14	Type 2 diabetes mellitus	N08	Glomerular disorders in diseases classified elsewhere	I12	Hypertensive renal disease	M79	Other soft tissue disorders, NEC	5164	758.538	574	17.587	254	685.513	338	1.92075	35	876.641	635	23.6667	2.9028
E11-E14	Type 2 diabetes mellitus	H36	Retinal disorders in diseases classified elsewhere	H33	Retinal detachments and breaks	A09	Other gastroenteritis and colitis of infectious and unspecified origin	23199	710.758	550.5	9.6345	615	582.308	400.5	2.409	120	1384.14	1336	34.4286	2.90259
E11-E14	Type 2 diabetes mellitus	E10	Insulin-dependent diabetes mellitus	G59	Mononeuropathy in diseases classified elsewhere	F51	Nonorganic sleep disorders	13112	919.183	691	20.0993	584	987.317	836	1.7902	55	744.383	445.5	22.2	2.90243
E11-E14	Type 2 diabetes mellitus	E10	Insulin-dependent diabetes mellitus	G59	Mononeuropathy in diseases classified elsewhere	K12	Stomatitis and related lesions	13112	874.877	572	20.0993	584	901.158	723	1.7902	55	1156.68	990	22.2	2.90243
E11-E14	Type 2 diabetes mellitus	I63	Cerebral infarction	F07	Personality and behavioral disorders due to brain disease, damage and dysfunction	L03	Cellulitis	17698	1088.08	954	3.57408	401	863.938	365.5	2.45566	45	828.792	551	91	2.90237
E11-E14	Type 2 diabetes mellitus	I63	Cerebral infarction	F07	Personality and behavioral disorders due to brain disease, damage and dysfunction	K30	Dyspepsia	17698	847.915	755	3.57408	401	814.489	609	2.45566	45	664.255	491	91	2.90237
E11-E14	Type 2 diabetes mellitus	I63	Cerebral infarction	F07	Personality and behavioral disorders due to brain disease, damage and dysfunction	I73	Other peripheral vascular diseases	17698	883.261	732.5	3.57408	401	848	634	2.45566	45	769.674	480.5	91	2.90237
E11-E14	Type 2 diabetes mellitus	H36	Retinal disorders in diseases classified elsewhere	H28	Cataract and other disorders of lens in diseases classified elsewhere	K31	Other diseases of stomach and duodenum	23199	715.4	528	9.6345	502	873.511	649	4.76303	43	833.867	618	17.4	2.90226
E11-E14	Type 2 diabetes mellitus	H36	Retinal disorders in diseases classified elsewhere	H34	Retinal vascular occlusions	K12	Stomatitis and related lesions	23199	785.906	422	9.6345	684	824.038	328	2.36442	52	731.208	469	35	2.90162
E11-E14	Type 2 diabetes mellitus	H36	Retinal disorders in diseases classified elsewhere	H33	Retinal detachments and breaks	S91	Open wound of ankle and foot	23199	669.51	549	9.6345	615	538.431	348	2.409	51	1383.06	1415	34.3333	2.90138
E11-E14	Type 2 diabetes mellitus	E87	Other disorders of fluid, electrolyte and acid-base balance	J81	Pulmonary edema	I25	Chronic ischemic heart disease	18861	955.19	568.5	4.52442	457	750.5	294	2.2818	38	584.905	404.5	77	2.90033
E11-E14	Type 2 diabetes mellitus	G63	Polyneuropathy in diseases classified elsewhere	I79	Disorders of arteries, arterioles and capillaries in diseases classified elsewhere	K71	Toxic liver disease	17611	773.712	586	11.4187	1125	771.212	510.5	2.2946	45	1011.19	699	30.3333	2.90024
E11-E14	Type 2 diabetes mellitus	M51	Other intervertebral disc disorders	M96	Postprocedural musculoskeletal disorders, NEC	J32	Chronic sinusitis	38137	888.521	773	1.48418	1359	963.571	734	2.31799	115	805.756	622	231	2.90021
E11-E14	Type 2 diabetes mellitus	E87	Other disorders of fluid, electrolyte and acid-base balance	K65	Peritonitis	L29	Pruritus	18861	938.488	593	4.52442	358	520.977	363	2.06628	42	729.395	449	85	2.90017
E11-E14	Type 2 diabetes mellitus	H25	Senile cataract	H44	Disorders of globe	I63	Cerebral infarction	30989	905.736	665	1.95408	797	606.08	421	2.37705	85	826.678	752	171	2.89998
E11-E14	Type 2 diabetes mellitus	E87	Other disorders of fluid, electrolyte and acid-base balance	F05	Delirium, not induced by alcohol and other psyhoactive substances	F00	Dementia in Alzheimer's disease (G30.-+)	18861	1471.84	1486.5	4.52442	414	947.286	780	1.73795	50	422.911	145	101	2.89992
E11-E14	Type 2 diabetes mellitus	D50	Iron deficiency anemia	E21	Hyperparathyroidism and other disorders of parathyroid gland	I50	Heart failure	27945	1449.37	1286.5	2.6809	461	775.327	448	2.87539	51	606.885	442.5	103	2.89981
E11-E14	Type 2 diabetes mellitus	E04	Other nontoxic goitre	E89	Postprocedural endocrine and metabolic disorders, NEC	L03	Cellulitis	12481	1068.17	813	1.75585	425	506.3	94	5.86897	38	956.2	699.5	77	2.89954
E11-E14	Type 2 diabetes mellitus	E04	Other nontoxic goitre	E89	Postprocedural endocrine and metabolic disorders, NEC	L50	Urticaria	12481	638.415	416	1.75585	425	398.488	157	5.86897	38	1120.95	939	77	2.89954
E11-E14	Type 2 diabetes mellitus	I63	Cerebral infarction	F01	Vascular dementia	G82	Paraplegia and tetraplegia	17698	1318.53	1214	3.57408	1289	666.8	519	2.60768	42	645.889	395	85	2.89884
E11-E14	Type 2 diabetes mellitus	D34	Benign neoplasm of thyroid gland	E89	Postprocedural endocrine and metabolic disorders, NEC	M65	Synovitis and tenosynovitis	5737	1392.41	1320	1.47514	292	322.706	166	8.0137	33	814.294	697.5	67	2.89874
E11-E14	Type 2 diabetes mellitus	D50	Iron deficiency anemia	N25	Disorders resulting from impaired renal tubular function	T82	Complications of cardiac and vascular prosthetic devices, implants and grafts	27945	1106.74	746	2.6809	269	906.308	470	3.93431	37	730.949	211	75	2.89821
E11-E14	Type 2 diabetes mellitus	D50	Iron deficiency anemia	N25	Disorders resulting from impaired renal tubular function	B35	Dermatophytosis	27945	715.135	571	2.6809	269	632.541	385	3.93431	37	1147.51	751	75	2.89821
E11-E14	Type 2 diabetes mellitus	D50	Iron deficiency anemia	N25	Disorders resulting from impaired renal tubular function	I95	Hypotension	27945	894.237	580.5	2.6809	269	806.684	610	3.93431	37	953.658	645	75	2.89821
E11-E14	Type 2 diabetes mellitus	D50	Iron deficiency anemia	N25	Disorders resulting from impaired renal tubular function	K58	Irritable bowel syndrome	27945	699.184	644	2.6809	269	777.368	561	3.93431	37	794.184	551.5	75	2.89821
E11-E14	Type 2 diabetes mellitus	G63	Polyneuropathy in diseases classified elsewhere	E16	Other disorders of pancreatic internal secretion	M15	Polyarthrosis	17611	1064.2	1036	11.4187	1082	913.281	764.5	1.77605	58	744.156	552.5	39	2.89813
E11-E14	Type 2 diabetes mellitus	H36	Retinal disorders in diseases classified elsewhere	E16	Other disorders of pancreatic internal secretion	L20	Atopic dermatitis	23199	891.84	617	9.6345	1222	1139.85	949	1.6075	76	883.728	569	51	2.89755
E11-E14	Type 2 diabetes mellitus	D24	Benign neoplasm of breast	C50	Malignant neoplasm of breast	B37	Candidiasis	4654	1361.76	1347	1.32984	287	178.636	24	9.12698	32	634	481	65	2.89704
E11-E14	Type 2 diabetes mellitus	D24	Benign neoplasm of breast	C50	Malignant neoplasm of breast	M47	Spondylosis	4654	1109.66	1039	1.32984	287	126.921	16	9.12698	32	1219.03	939	65	2.89704
E11-E14	Type 2 diabetes mellitus	I69	Sequelae of cerebrovascular disease	I64	Stroke, not specified as hemorrhage or infarction	J03	Acute tonsillitis	11726	764.372	416	3.99547	539	805.581	618	2.43567	40	599.349	549	81	2.89667
E11-E14	Type 2 diabetes mellitus	E10	Insulin-dependent diabetes mellitus	E16	Other disorders of pancreatic internal secretion	I12	Hypertensive renal disease	13112	1063.28	669.5	20.0993	1016	1192.14	833.5	2.01487	48	821.12	531.5	19.4	2.89523
E11-E14	Type 2 diabetes mellitus	F32	Depressive episode	G21	Secondary parkinsonism	F03	Unspecified dementia	32138	885.978	505	2.19211	555	947.163	668	2.0018	89	714.576	455.5	179	2.89514
E11-E14	Type 2 diabetes mellitus	H25	Senile cataract	H44	Disorders of globe	D64	Other anemias	30989	955.905	764	1.95408	797	609.286	428	2.37705	84	982.238	888.5	169	2.89487
E11-E14	Type 2 diabetes mellitus	E10	Insulin-dependent diabetes mellitus	G59	Mononeuropathy in diseases classified elsewhere	H11	Other disorders of conjunctiva	13112	696.35	520	20.0993	584	1175.85	819	1.7902	54	947.7	767	21.8	2.89454
E11-E14	Type 2 diabetes mellitus	B35	Dermatophytosis	L40	Psoriasis	H16	Keratitis	46784	752.49	568	1.48746	1408	863.053	618.5	1.28924	204	1066.23	888.5	409	2.8945
E11-E14	Type 2 diabetes mellitus	K74	Fibrosis and cirrhosis of liver	I85	Esophageal varices	K59	Other functional intestinal disorders	4371	714.686	533	3.13313	323	501.804	224	25.88	43	678.118	426	9.66667	2.89422
E11-E14	Type 2 diabetes mellitus	N20	Calculus of kidney and ureter	N23	Unspecified renal colic	N31	Neuromuscular dysfunction of bladder, NEC	8476	833.171	527	1.88099	195	444.886	112	6.40984	32	1245.89	801	65	2.89415
E11-E14	Type 2 diabetes mellitus	I63	Cerebral infarction	I66	Occlusion and stenosis of cerebral arteries, not resulting in cerebral infarction	F45	Somatoform disorders	17698	878.25	493.5	3.57408	641	652.479	252.5	2.40713	45	845.271	645	91	2.89371
E11-E14	Type 2 diabetes mellitus	H36	Retinal disorders in diseases classified elsewhere	H34	Retinal vascular occlusions	B00	Herpesviral [herpes simplex] infections	23199	929.863	676	9.6345	684	994.314	755	2.36442	51	1098.41	770	34.3333	2.89327
E11-E14	Type 2 diabetes mellitus	H36	Retinal disorders in diseases classified elsewhere	H33	Retinal detachments and breaks	S23	Dislocation, sprain and strain of joints and ligaments of thorax	23199	874.472	724	9.6345	615	507.019	254	2.409	50	1222.7	978	33.6667	2.89287
E11-E14	Type 2 diabetes mellitus	I63	Cerebral infarction	F07	Personality and behavioral disorders due to brain disease, damage and dysfunction	F41	Other anxiety disorders	17698	1294.39	1159	3.57408	401	575.959	400	2.45566	44	557	385	89	2.89272
E11-E14	Type 2 diabetes mellitus	E10	Insulin-dependent diabetes mellitus	E16	Other disorders of pancreatic internal secretion	E03	Other hypothyroidism	13112	834.986	625	20.0993	1016	1227.29	1134	2.01487	67	945.986	827	19.2857	2.89266
E11-E14	Type 2 diabetes mellitus	G63	Polyneuropathy in diseases classified elsewhere	I79	Disorders of arteries, arterioles and capillaries in diseases classified elsewhere	S83	Dislocation, sprain and strain of joints and ligaments of knee	17611	980.608	836	11.4187	1125	912.838	696.5	2.2946	74	841.297	704.5	29.8	2.89254
E11-E14	Type 2 diabetes mellitus	G40	Epilepsy	G82	Paraplegia and tetraplegia	A41	Other sepsis	10117	1189.95	715	3.32844	243	725.595	371	3.60741	32	550.27	289	65	2.89235
E11-E14	Type 2 diabetes mellitus	H36	Retinal disorders in diseases classified elsewhere	H28	Cataract and other disorders of lens in diseases classified elsewhere	M65	Synovitis and tenosynovitis	23199	806.5	555	9.6345	502	846.628	726.5	4.76303	76	996.115	920.5	17	2.89216
E11-E14	Type 2 diabetes mellitus	N18	Chronic kidney disease	D63	Anemia in chronic diseases classified elsewhere	I21	Acute myocardial infarction	5276	1405	1325	7.84617	705	691.14	572	6.62441	37	685.023	451	15	2.8919
E11-E14	Type 2 diabetes mellitus	N18	Chronic kidney disease	D63	Anemia in chronic diseases classified elsewhere	F32	Depressive episode	5276	1423.89	1031	7.84617	705	555.138	275	6.62441	67	701.908	386	15	2.8919
E11-E14	Type 2 diabetes mellitus	C73	Malignant neoplasm of thyroid gland	E83	Disorders of mineral metabolism	M75	Shoulder lesions	1805	1002.1	781	1.86774	378	181.345	41.5	5.14966	40	828.759	617	81	2.89158
E11-E14	Type 2 diabetes mellitus	H35	Other retinal disorders	H34	Retinal vascular occlusions	M77	Other enthesopathies	31988	1111.64	970.5	2.05101	882	334.424	129	2.89819	65	873.606	676.5	131	2.89137
E11-E14	Type 2 diabetes mellitus	H35	Other retinal disorders	H33	Retinal detachments and breaks	I69	Sequelae of cerebrovascular disease	31988	856.111	586	2.05101	690	380.222	201.5	3.47859	54	1256.52	1048	109	2.8908
E11-E14	Type 2 diabetes mellitus	K02	Dental caries	K04	Diseases of pulp and periapical tissues	H04	Disorders of lacrimal system	2368	846.52	577	9.79523	218	492.04	182.5	5.02299	39	1095.7	878	15.8	2.89063
E11-E14	Type 2 diabetes mellitus	G63	Polyneuropathy in diseases classified elsewhere	I79	Disorders of arteries, arterioles and capillaries in diseases classified elsewhere	I95	Hypotension	17611	923.182	941.5	11.4187	1125	756.432	643.5	2.2946	44	1008.61	786	29.6667	2.89059
E11-E14	Type 2 diabetes mellitus	E87	Other disorders of fluid, electrolyte and acid-base balance	K65	Peritonitis	D64	Other anemias	18861	1042.31	816	4.52442	358	581.167	417	2.06628	41	799.571	446.5	83	2.88983
E11-E14	Type 2 diabetes mellitus	E87	Other disorders of fluid, electrolyte and acid-base balance	K65	Peritonitis	E07	Other disorders of thyroid	18861	776.667	412.5	4.52442	358	809.905	541	2.06628	41	1014.48	732.5	83	2.88983
E11-E14	Type 2 diabetes mellitus	H36	Retinal disorders in diseases classified elsewhere	N18	Chronic kidney disease	E07	Other disorders of thyroid	23199	940.898	585	9.6345	1333	1205.72	1065	1.79838	201	895.384	608	44.7778	2.88977
E11-E14	Type 2 diabetes mellitus	H25	Senile cataract	H44	Disorders of globe	F00	Dementia in Alzheimer's disease (G30.-+)	30989	839.091	582.5	1.95408	797	660.205	368.5	2.37705	83	1084.72	993.5	167	2.8897
E11-E14	Type 2 diabetes mellitus	N08	Glomerular disorders in diseases classified elsewhere	E83	Disorders of mineral metabolism	M81	Osteoporosis without pathological fracture	5164	1203.92	972	17.587	383	959.103	681	1.76322	37	660.487	365	25	2.88944
E11-E14	Type 2 diabetes mellitus	I63	Cerebral infarction	I64	Stroke, not specified as hemorrhage or infarction	M77	Other enthesopathies	17698	880.233	629	3.57408	816	721.349	595	2.54758	42	996.326	1016	85	2.88871
E11-E14	Type 2 diabetes mellitus	I63	Cerebral infarction	F01	Vascular dementia	G21	Secondary parkinsonism	17698	1022.9	708	3.57408	1289	717.634	390	2.60768	41	595.439	316	83	2.8885
E11-E14	Type 2 diabetes mellitus	E04	Other nontoxic goitre	E89	Postprocedural endocrine and metabolic disorders, NEC	J01	Acute sinusitis	12481	1120.71	860	1.75585	425	382.878	90	5.86897	37	793.634	627	75	2.88811
E11-E14	Type 2 diabetes mellitus	E04	Other nontoxic goitre	E89	Postprocedural endocrine and metabolic disorders, NEC	M51	Other intervertebral disc disorders	12481	1076.03	792	1.75585	425	359.6	119.5	5.86897	37	943.775	522.5	75	2.88811
E11-E14	Type 2 diabetes mellitus	H36	Retinal disorders in diseases classified elsewhere	H33	Retinal detachments and breaks	J06	Acute upper respiratory infections of muitiple and unspecified sites	23199	599.983	387	9.6345	615	461.782	301	2.409	116	1018.17	838	33.2857	2.88792
E11-E14	Type 2 diabetes mellitus	E10	Insulin-dependent diabetes mellitus	G59	Mononeuropathy in diseases classified elsewhere	L89	Decubitus ulcer and pressure area	13112	783.564	574	20.0993	584	952.273	552	1.7902	53	1129.64	968	21.4	2.8865
E11-E14	Type 2 diabetes mellitus	D50	Iron deficiency anemia	N25	Disorders resulting from impaired renal tubular function	I20	Angina pectoris	27945	799.028	577.5	2.6809	269	809.194	745.5	3.93431	36	597.917	335.5	73	2.88647
E11-E14	Type 2 diabetes mellitus	D50	Iron deficiency anemia	N25	Disorders resulting from impaired renal tubular function	H25	Senile cataract	27945	869.028	625	2.6809	269	863.056	800.5	3.93431	36	946.889	852	73	2.88647
E11-E14	Type 2 diabetes mellitus	H36	Retinal disorders in diseases classified elsewhere	H34	Retinal vascular occlusions	J03	Acute tonsillitis	23199	732.966	507	9.6345	684	714.425	346	2.36442	84	983.667	763	33.8	2.88647
E11-E14	Type 2 diabetes mellitus	E10	Insulin-dependent diabetes mellitus	E16	Other disorders of pancreatic internal secretion	T81	Complications of procedures, NEC	13112	1092.72	940	20.0993	1016	1134.84	834	2.01487	47	692.72	506.5	19	2.88618
E11-E14	Type 2 diabetes mellitus	E10	Insulin-dependent diabetes mellitus	E16	Other disorders of pancreatic internal secretion	L01	Impetigo	13112	855.755	665	20.0993	1016	1111.75	984	2.01487	47	930.585	817	19	2.88618
E11-E14	Type 2 diabetes mellitus	H36	Retinal disorders in diseases classified elsewhere	E16	Other disorders of pancreatic internal secretion	F06	Other mental disorders due to brain damage and dysfunction and to physical disease	23199	905.43	764	9.6345	1222	1287.91	1124	1.6075	74	880.468	665	49.6667	2.88604
E11-E14	Type 2 diabetes mellitus	E87	Other disorders of fluid, electrolyte and acid-base balance	E27	Other disorders of adrenal gland	N39	Other disorders of urinary system	18861	1212.31	890	4.52442	371	537.796	228.5	1.71594	49	556.5	265.5	99	2.8857
E11-E14	Type 2 diabetes mellitus	D34	Benign neoplasm of thyroid gland	E89	Postprocedural endocrine and metabolic disorders, NEC	M48	Other spondylopathies	5737	1245.21	1474.5	1.47514	292	370.789	212.5	8.0137	32	950.079	756.5	65	2.88558
E11-E14	Type 2 diabetes mellitus	D34	Benign neoplasm of thyroid gland	E89	Postprocedural endocrine and metabolic disorders, NEC	L50	Urticaria	5737	1113.51	1051	1.47514	292	308.243	70	8.0137	32	975.703	986	65	2.88558
E11-E14	Type 2 diabetes mellitus	H36	Retinal disorders in diseases classified elsewhere	I79	Disorders of arteries, arterioles and capillaries in diseases classified elsewhere	B37	Candidiasis	23199	879.304	738	9.6345	1200	857.507	715	1.7985	66	1011.36	637	44.3333	2.88547
E11-E14	Type 2 diabetes mellitus	H36	Retinal disorders in diseases classified elsewhere	N18	Chronic kidney disease	H91	Other hearing loss	23199	1010.93	768	9.6345	1333	1165.37	842	1.79838	66	745	428.5	44.3333	2.88544
E11-E14	Type 2 diabetes mellitus	N18	Chronic kidney disease	D63	Anemia in chronic diseases classified elsewhere	L03	Cellulitis	5276	1187.92	950	7.84617	705	687.125	395	6.62441	66	926.4	701	14.7778	2.88541
E11-E14	Type 2 diabetes mellitus	H36	Retinal disorders in diseases classified elsewhere	H53	Visual disturbances	M65	Synovitis and tenosynovitis	23199	789.512	482.5	9.6345	835	979.372	704	1.43188	83	1016.95	831.5	55.6667	2.88533
E11-E14	Type 2 diabetes mellitus	M51	Other intervertebral disc disorders	M96	Postprocedural musculoskeletal disorders, NEC	B00	Herpesviral [herpes simplex] infections	38137	830.513	637	1.48418	1359	980.283	750	2.31799	111	840.469	647	223	2.8849
E11-E14	Type 2 diabetes mellitus	I73	Other peripheral vascular diseases	F38	Other mood [affective] disorders	K76	Other diseases of liver	39728	1239.98	1095	2.11242	1276	878.635	701	1.44646	125	568.444	471.5	251	2.88476
E11-E14	Type 2 diabetes mellitus	G63	Polyneuropathy in diseases classified elsewhere	E16	Other disorders of pancreatic internal secretion	F00	Dementia in Alzheimer's disease (G30.-+)	17611	1120.61	970	11.4187	1082	1125.05	998	1.77605	94	807.82	622.5	37.8	2.88456
E11-E14	Type 2 diabetes mellitus	H25	Senile cataract	H44	Disorders of globe	M72	Fibroblastic disorders	30989	819.205	661	1.95408	797	576.675	359	2.37705	82	1037.23	760	165	2.88446
E11-E14	Type 2 diabetes mellitus	H36	Retinal disorders in diseases classified elsewhere	H33	Retinal detachments and breaks	T15	Foreign body on external eye	23199	824.808	578.5	9.6345	615	591.327	466.5	2.409	49	1194.21	1143	33	2.88418
E11-E14	Type 2 diabetes mellitus	K74	Fibrosis and cirrhosis of liver	I85	Esophageal varices	A09	Other gastroenteritis and colitis of infectious and unspecified origin	4371	585.453	338	3.13313	323	680.34	522	25.88	42	841.358	420	9.44444	2.88412
E11-E14	Type 2 diabetes mellitus	E87	Other disorders of fluid, electrolyte and acid-base balance	E83	Disorders of mineral metabolism	L25	Unspecified contact dermatitis	18861	1015.9	745.5	4.52442	952	698.038	428.5	1.70852	49	765.154	535.5	99	2.88382
E11-E14	Type 2 diabetes mellitus	H36	Retinal disorders in diseases classified elsewhere	E16	Other disorders of pancreatic internal secretion	M13	Other arthritis	23199	675.556	465	9.6345	1222	1027.39	813	1.6075	123	815.135	674	49.4	2.88371
E11-E14	Type 2 diabetes mellitus	H36	Retinal disorders in diseases classified elsewhere	H34	Retinal vascular occlusions	J30	Vasomotor and allergic rhinitis	23199	719.893	382	9.6345	684	687.562	442	2.36442	117	918.802	713	33.5714	2.88352
E11-E14	Type 2 diabetes mellitus	D24	Benign neoplasm of breast	C50	Malignant neoplasm of breast	D70	Agranulocytosis	4654	1201.42	967	1.32984	287	219.079	11.5	9.12698	31	245.921	47.5	63	2.88347
E11-E14	Type 2 diabetes mellitus	H25	Senile cataract	H20	Iridocyclitis	K75	Other inflammatory liver diseases	30989	1134.01	1013	1.95408	1517	637.965	274	2.31503	84	866.847	719	169	2.88338
E11-E14	Type 2 diabetes mellitus	G63	Polyneuropathy in diseases classified elsewhere	E16	Other disorders of pancreatic internal secretion	A04	Other bacterial intestinal infections	17611	1107.02	850.5	11.4187	1082	1253.78	1207	1.77605	56	815.583	436.5	37.6667	2.88303
E11-E14	Type 2 diabetes mellitus	I63	Cerebral infarction	G21	Secondary parkinsonism	F31	Bipolar affective disorder	17698	996.771	804	3.57408	437	637.479	279.5	2.24936	47	766.375	704.5	95	2.88295
E11-E14	Type 2 diabetes mellitus	I63	Cerebral infarction	F07	Personality and behavioral disorders due to brain disease, damage and dysfunction	J45	Asthma	17698	1002	725	3.57408	401	676.362	466	2.45566	43	744.468	523	87	2.88285
E11-E14	Type 2 diabetes mellitus	I63	Cerebral infarction	F07	Personality and behavioral disorders due to brain disease, damage and dysfunction	H25	Senile cataract	17698	981.02	741	3.57408	401	620.245	400	2.45566	43	647.918	457	87	2.88285
E11-E14	Type 2 diabetes mellitus	D50	Iron deficiency anemia	E21	Hyperparathyroidism and other disorders of parathyroid gland	J06	Acute upper respiratory infections of muitiple and unspecified sites	27945	943	514	2.6809	461	874.827	472.5	2.87539	49	725.192	411.5	99	2.88261
E11-E14	Type 2 diabetes mellitus	D50	Iron deficiency anemia	E21	Hyperparathyroidism and other disorders of parathyroid gland	H04	Disorders of lacrimal system	27945	983.058	708	2.6809	461	752.212	411.5	2.87539	49	768.192	643	99	2.88261
E11-E14	Type 2 diabetes mellitus	H36	Retinal disorders in diseases classified elsewhere	H28	Cataract and other disorders of lens in diseases classified elsewhere	L89	Decubitus ulcer and pressure area	23199	560.81	354	9.6345	502	734.905	458	4.76303	41	1627.83	1529.5	16.6	2.88182
E11-E14	Type 2 diabetes mellitus	G63	Polyneuropathy in diseases classified elsewhere	L89	Decubitus ulcer and pressure area	A09	Other gastroenteritis and colitis of infectious and unspecified origin	17611	1097.28	897	11.4187	1019	1021.38	860.5	1.45747	68	563.083	242.5	45.6667	2.88081
E11-E14	Type 2 diabetes mellitus	H66	Suppurative and unspecified otitis media	H73	Other disorders of tympanic membrane	S13	Dislocation, sprain and strain of joints and ligaments at neck level	15232	844.986	468	1.47584	620	549.361	249	3.70448	69	1057.22	760.5	139	2.88078
E11-E14	Type 2 diabetes mellitus	G63	Polyneuropathy in diseases classified elsewhere	I79	Disorders of arteries, arterioles and capillaries in diseases classified elsewhere	I87	Other disorders of veins	17611	1183.68	905	11.4187	1125	898.32	691	2.2946	72	963.107	820	29	2.88072
E11-E14	Type 2 diabetes mellitus	H36	Retinal disorders in diseases classified elsewhere	H28	Cataract and other disorders of lens in diseases classified elsewhere	G44	Other headache syndromes	23199	677.32	521	9.6345	502	831.547	691	4.76303	74	1261.15	1141	16.5556	2.88066
E11-E14	Type 2 diabetes mellitus	D50	Iron deficiency anemia	D63	Anemia in chronic diseases classified elsewhere	K65	Peritonitis	27945	1001.17	812	2.6809	1104	779.923	335.5	3.0469	46	452.365	324	93	2.88062
E11-E14	Type 2 diabetes mellitus	G63	Polyneuropathy in diseases classified elsewhere	D63	Anemia in chronic diseases classified elsewhere	I70	Atherosclerosis	17611	1064.85	766	11.4187	649	867.4	642	1.57074	63	815.554	667	42.3333	2.8804
E11-E14	Type 2 diabetes mellitus	H36	Retinal disorders in diseases classified elsewhere	H28	Cataract and other disorders of lens in diseases classified elsewhere	H81	Disorders of vestibular function	23199	804.518	581	9.6345	502	947.455	655.5	4.76303	107	1187.95	992.5	16.5385	2.88021
E11-E14	Type 2 diabetes mellitus	H36	Retinal disorders in diseases classified elsewhere	N18	Chronic kidney disease	T81	Complications of procedures, NEC	23199	839.868	524.5	9.6345	1333	1111.26	959	1.79838	109	807.535	581	43.8	2.88019
E11-E14	Type 2 diabetes mellitus	H36	Retinal disorders in diseases classified elsewhere	E16	Other disorders of pancreatic internal secretion	K75	Other inflammatory liver diseases	23199	779.295	471	9.6345	1222	1318.81	1114	1.6075	73	967.449	760.5	49	2.88018
E11-E14	Type 2 diabetes mellitus	E04	Other nontoxic goitre	C73	Malignant neoplasm of thyroid gland	M54	Dorsalgia	12481	1064.86	895.5	1.75585	755	152.267	36.5	8.25683	78	789.367	530	52.3333	2.88008
E11-E14	Type 2 diabetes mellitus	F32	Depressive episode	F31	Bipolar affective disorder	I49	Other cardiac arrhythmias	32138	967.375	940.5	2.19211	1324	915.696	852.5	3.23443	53	696.446	573.5	107	2.88004
E11-E14	Type 2 diabetes mellitus	F32	Depressive episode	F31	Bipolar affective disorder	G44	Other headache syndromes	32138	776.071	582.5	2.19211	1324	614.375	343.5	3.23443	53	792.321	525	107	2.88004
E11-E14	Type 2 diabetes mellitus	G81	Hemiplegia	F03	Unspecified dementia	I50	Heart failure	5059	1227.57	1100	5.53057	615	969.717	552.5	1.73625	39	637.37	517	79	2.88001
E11-E14	Type 2 diabetes mellitus	E03	Other hypothyroidism	E89	Postprocedural endocrine and metabolic disorders, NEC	M25	Other joint disorders, NEC	18745	943.4	688.5	2.33313	300	618.76	257	3.28415	49	848.4	643	99	2.88
E11-E14	Type 2 diabetes mellitus	H36	Retinal disorders in diseases classified elsewhere	I79	Disorders of arteries, arterioles and capillaries in diseases classified elsewhere	S90	Superficial injury of ankle and foot	23199	743.119	435	9.6345	1200	1033.64	952	1.7985	65	1097.04	809	43.6667	2.87889
E11-E14	Type 2 diabetes mellitus	H36	Retinal disorders in diseases classified elsewhere	H33	Retinal detachments and breaks	L02	Cutaneous abscess,furuncle and carbuncle	23199	607.864	401	9.6345	615	539.247	373	2.409	81	1250.91	1102	32.6	2.87888
E11-E14	Type 2 diabetes mellitus	H36	Retinal disorders in diseases classified elsewhere	H33	Retinal detachments and breaks	H52	Disorders of refraction and accommodation	23199	767.074	471	9.6345	615	499.111	214	2.409	81	827.037	575	32.6	2.87888
E11-E14	Type 2 diabetes mellitus	H36	Retinal disorders in diseases classified elsewhere	N18	Chronic kidney disease	J21	Acute bronchiolitis	23199	903.493	595	9.6345	1333	1132.06	813	1.79838	65	1002.52	723	43.6667	2.87886
E11-E14	Type 2 diabetes mellitus	H36	Retinal disorders in diseases classified elsewhere	N18	Chronic kidney disease	E05	Thyrotoxicosis[Hyperthyroidism]	23199	658.118	392.5	9.6345	1333	1170.72	958	1.79838	65	768.382	513.5	43.6667	2.87886
E11-E14	Type 2 diabetes mellitus	E04	Other nontoxic goitre	C73	Malignant neoplasm of thyroid gland	E89	Postprocedural endocrine and metabolic disorders, NEC	12481	1383.23	1230	1.75585	755	243.427	36.5	8.25683	234	249.611	53.5	52.1111	2.87823
E11-E14	Type 2 diabetes mellitus	E87	Other disorders of fluid, electrolyte and acid-base balance	J81	Pulmonary edema	J40	Bronchitis, not specified as acute or chronic	18861	1217.33	959	4.52442	457	695.825	290	2.2818	36	647.9	276.5	73	2.87716
E11-E14	Type 2 diabetes mellitus	E10	Insulin-dependent diabetes mellitus	E16	Other disorders of pancreatic internal secretion	D63	Anemia in chronic diseases classified elsewhere	13112	884.941	620	20.0993	1016	1193.12	904	2.01487	46	627.627	367	18.6	2.87694
E11-E14	Type 2 diabetes mellitus	E10	Insulin-dependent diabetes mellitus	E16	Other disorders of pancreatic internal secretion	H61	Other disorders of external ear	13112	977.106	697	20.0993	1016	1084.15	737	2.01487	46	822.617	583	18.6	2.87694
E11-E14	Type 2 diabetes mellitus	E10	Insulin-dependent diabetes mellitus	E16	Other disorders of pancreatic internal secretion	G45	Transient cerebral ischemic attacks and related syndromes	13112	844.24	508	20.0993	1016	1441.38	1391.5	2.01487	46	714.26	455.5	18.6	2.87694
E11-E14	Type 2 diabetes mellitus	E04	Other nontoxic goitre	E89	Postprocedural endocrine and metabolic disorders, NEC	B35	Dermatophytosis	12481	1121.19	786	1.75585	425	227.432	94	5.86897	36	740.108	707	73	2.87637
E11-E14	Type 2 diabetes mellitus	E04	Other nontoxic goitre	E89	Postprocedural endocrine and metabolic disorders, NEC	E20	Hypoparathyroidism	12481	1155.05	640	1.75585	425	148.675	62	5.86897	36	389.525	141.5	73	2.87637
E11-E14	Type 2 diabetes mellitus	E04	Other nontoxic goitre	E89	Postprocedural endocrine and metabolic disorders, NEC	L24	Irritant contact dermatitis	12481	1076.5	864.5	1.75585	425	394.368	114.5	5.86897	36	618.474	532	73	2.87637
E11-E14	Type 2 diabetes mellitus	H36	Retinal disorders in diseases classified elsewhere	N18	Chronic kidney disease	J81	Pulmonary edema	23199	761.23	544	9.6345	1333	1039.88	754	1.79838	108	839.08	482	43.4	2.8762
E11-E14	Type 2 diabetes mellitus	N18	Chronic kidney disease	D63	Anemia in chronic diseases classified elsewhere	J00	Acute nasopharyngitis[common cold]	5276	1027.66	703	7.84617	705	476.276	212	6.62441	50	899.603	574	14.4286	2.87503
E11-E14	Type 2 diabetes mellitus	H36	Retinal disorders in diseases classified elsewhere	H28	Cataract and other disorders of lens in diseases classified elsewhere	M75	Shoulder lesions	23199	662.895	425	9.6345	502	725.447	439	4.76303	73	1013.71	855	16.3333	2.87479
E11-E14	Type 2 diabetes mellitus	G63	Polyneuropathy in diseases classified elsewhere	I79	Disorders of arteries, arterioles and capillaries in diseases classified elsewhere	L89	Decubitus ulcer and pressure area	17611	907.026	561	11.4187	1125	866.156	661	2.2946	71	878.779	657	28.6	2.87469
E11-E14	Type 2 diabetes mellitus	G63	Polyneuropathy in diseases classified elsewhere	F05	Delirium, not induced by alcohol and other psyhoactive substances	L89	Decubitus ulcer and pressure area	17611	1251.75	996.5	11.4187	349	1165.18	938	1.8062	54	349.429	103.5	36.3333	2.87469
E11-E14	Type 2 diabetes mellitus	E04	Other nontoxic goitre	C73	Malignant neoplasm of thyroid gland	M17	Gonarthrosis[arthrosis of knee]	12481	976.976	825.5	1.75585	755	211.488	52.5	8.25683	77	829.417	627	51.6667	2.87451
E11-E14	Type 2 diabetes mellitus	E04	Other nontoxic goitre	C73	Malignant neoplasm of thyroid gland	K63	Other diseases of intestine	12481	1024.53	839	1.75585	755	195.988	46	8.25683	77	994.938	774	51.6667	2.87451
E11-E14	Type 2 diabetes mellitus	E04	Other nontoxic goitre	C73	Malignant neoplasm of thyroid gland	A09	Other gastroenteritis and colitis of infectious and unspecified origin	12481	1157.35	983	1.75585	755	249.372	55.5	8.25683	77	870.174	630	51.6667	2.87451
E11-E14	Type 2 diabetes mellitus	D50	Iron deficiency anemia	N25	Disorders resulting from impaired renal tubular function	J20	Acute bronchitis	27945	836.4	761	2.6809	269	664.343	375	3.93431	35	956.429	679	71	2.87441
E11-E14	Type 2 diabetes mellitus	D50	Iron deficiency anemia	N25	Disorders resulting from impaired renal tubular function	I74	Arterial embolism and thrombosis	27945	743.444	334.5	2.6809	269	760.056	688	3.93431	35	552.75	288	71	2.87441
E11-E14	Type 2 diabetes mellitus	D50	Iron deficiency anemia	N25	Disorders resulting from impaired renal tubular function	F32	Depressive episode	27945	955	636	2.6809	269	888.194	716	3.93431	35	883.639	662	71	2.87441
E11-E14	Type 2 diabetes mellitus	D50	Iron deficiency anemia	N25	Disorders resulting from impaired renal tubular function	H16	Keratitis	27945	1024.43	761	2.6809	269	732.714	578	3.93431	35	1070.66	900	71	2.87441
E11-E14	Type 2 diabetes mellitus	B18	Chronic viral hepatitis	K74	Fibrosis and cirrhosis of liver	S83	Dislocation, sprain and strain of joints and ligaments of knee	13866	762.431	520.5	2.59814	746	704.138	435.5	2.59652	55	995.414	718	111	2.87438
E11-E14	Type 2 diabetes mellitus	I63	Cerebral infarction	G82	Paraplegia and tetraplegia	E87	Other disorders of fluid, electrolyte and acid-base balance	17698	931.953	670	3.57408	326	995.372	809	2.46415	42	440.256	211	85	2.87425
E11-E14	Type 2 diabetes mellitus	I63	Cerebral infarction	I66	Occlusion and stenosis of cerebral arteries, not resulting in cerebral infarction	S13	Dislocation, sprain and strain of joints and ligaments at neck level	17698	938.739	704.5	3.57408	641	787.217	533	2.40713	43	796.826	690.5	87	2.87418
E11-E14	Type 2 diabetes mellitus	I63	Cerebral infarction	I66	Occlusion and stenosis of cerebral arteries, not resulting in cerebral infarction	G45	Transient cerebral ischemic attacks and related syndromes	17698	845.936	544	3.57408	641	599	323	2.40713	43	705.34	469	87	2.87418
E11-E14	Type 2 diabetes mellitus	I63	Cerebral infarction	G93	Other disorders of brain	J18	Pneumonia, organism unspecified	17698	934.595	781	3.57408	539	785.81	541	1.46404	71	767.519	402	143	2.87405
E11-E14	Type 2 diabetes mellitus	D50	Iron deficiency anemia	E21	Hyperparathyroidism and other disorders of parathyroid gland	M54	Dorsalgia	27945	1123.89	672	2.6809	461	901.358	508	2.87539	48	903.226	669	97	2.87375
E11-E14	Type 2 diabetes mellitus	I63	Cerebral infarction	G21	Secondary parkinsonism	L30	Neurotic excoriation(L98.1)	17698	1133.48	864.5	3.57408	437	754.292	442.5	2.24936	46	890.229	647.5	93	2.87371
E11-E14	Type 2 diabetes mellitus	N18	Chronic kidney disease	D63	Anemia in chronic diseases classified elsewhere	J18	Pneumonia, organism unspecified	5276	1440.56	1321.5	7.84617	705	601.824	478.5	6.62441	93	706.759	452	14.3846	2.8737
E11-E14	Type 2 diabetes mellitus	H52	Disorders of refraction and accommodation	H20	Iridocyclitis	K12	Stomatitis and related lesions	49331	962.062	733.5	1.57431	1570	654.331	316	1.86189	127	1010.45	766	255	2.87358
E11-E14	Type 2 diabetes mellitus	I63	Cerebral infarction	I61	Intracerebral hemorrhage	D64	Other anemias	17698	1055.12	914	3.57408	491	576.536	281.5	1.95427	53	964.625	884	107	2.87353
E11-E14	Type 2 diabetes mellitus	E10	Insulin-dependent diabetes mellitus	E16	Other disorders of pancreatic internal secretion	H25	Senile cataract	13112	768.721	605	20.0993	1016	1018.73	850	2.01487	101	813.413	680.5	18.4545	2.87353
E11-E14	Type 2 diabetes mellitus	G63	Polyneuropathy in diseases classified elsewhere	D63	Anemia in chronic diseases classified elsewhere	B35	Dermatophytosis	17611	857.889	591	11.4187	649	856.254	780	1.57074	62	764.54	441	41.6667	2.87351
E11-E14	Type 2 diabetes mellitus	F32	Depressive episode	F39	Unspecified mood [affective] disorder	E07	Other disorders of thyroid	32138	1157.74	943	2.19211	921	1004.8	886	1.47558	115	709.374	553	231	2.87344
E11-E14	Type 2 diabetes mellitus	I63	Cerebral infarction	F07	Personality and behavioral disorders due to brain disease, damage and dysfunction	K58	Irritable bowel syndrome	17698	1084.11	824	3.57408	401	809.022	439	2.45566	42	511.578	333	85	2.87275
E11-E14	Type 2 diabetes mellitus	I63	Cerebral infarction	F07	Personality and behavioral disorders due to brain disease, damage and dysfunction	G47	Sleep disorders	17698	1142.6	946	3.57408	401	789.156	537	2.45566	42	699.356	441	85	2.87275
E11-E14	Type 2 diabetes mellitus	D34	Benign neoplasm of thyroid gland	E89	Postprocedural endocrine and metabolic disorders, NEC	J45	Asthma	5737	1036.36	966	1.47514	292	307.848	95	8.0137	31	767.515	583	63	2.87201
E11-E14	Type 2 diabetes mellitus	D34	Benign neoplasm of thyroid gland	E89	Postprocedural endocrine and metabolic disorders, NEC	H52	Disorders of refraction and accommodation	5737	1213.42	1374	1.47514	292	436.03	122	8.0137	31	610.061	533	63	2.87201
E11-E14	Type 2 diabetes mellitus	D34	Benign neoplasm of thyroid gland	E89	Postprocedural endocrine and metabolic disorders, NEC	L30	Neurotic excoriation(L98.1)	5737	1378.79	1284	1.47514	292	190.515	56	8.0137	31	828.636	502	63	2.87201
E11-E14	Type 2 diabetes mellitus	D34	Benign neoplasm of thyroid gland	E89	Postprocedural endocrine and metabolic disorders, NEC	M79	Other soft tissue disorders, NEC	5737	1258.56	1365	1.47514	292	283.438	80.5	8.0137	31	787.75	608	63	2.87201
E11-E14	Type 2 diabetes mellitus	F32	Depressive episode	F31	Bipolar affective disorder	A04	Other bacterial intestinal infections	32138	893.407	741.5	2.19211	1324	840.852	621	3.23443	52	763.796	449.5	105	2.87185
E11-E14	Type 2 diabetes mellitus	E87	Other disorders of fluid, electrolyte and acid-base balance	I95	Hypotension	I70	Atherosclerosis	18861	1143.02	646.5	4.52442	577	823.786	414.5	2.02988	40	452.048	230.5	81	2.87152
E11-E14	Type 2 diabetes mellitus	E87	Other disorders of fluid, electrolyte and acid-base balance	I95	Hypotension	G40	Epilepsy	18861	1215.22	1171	4.52442	577	772.634	550	2.02988	40	438	230	81	2.87152
E11-E14	Type 2 diabetes mellitus	I50	Heart failure	J81	Pulmonary edema	J42	Unspecified chronic bronchitis	12532	842.333	501	3.76989	387	570.359	277	2.85978	34	758.051	480	69	2.87151
E11-E14	Type 2 diabetes mellitus	H36	Retinal disorders in diseases classified elsewhere	H28	Cataract and other disorders of lens in diseases classified elsewhere	M62	Other disorders of muscle	23199	666.31	462.5	9.6345	502	756.69	583	4.76303	40	1465.79	1241.5	16.2	2.87123
E11-E14	Type 2 diabetes mellitus	E03	Other hypothyroidism	E89	Postprocedural endocrine and metabolic disorders, NEC	E07	Other disorders of thyroid	18745	997.14	751.5	2.33313	300	498.86	269.5	3.28415	48	833.66	634	97	2.87113
E11-E14	Type 2 diabetes mellitus	I73	Other peripheral vascular diseases	F38	Other mood [affective] disorders	M62	Other disorders of muscle	39728	1123.25	1034	2.11242	1276	1095.4	910	1.44646	121	497.565	360	243	2.87069
E11-E14	Type 2 diabetes mellitus	N20	Calculus of kidney and ureter	N13	Obstructive and reflux uropathy	J21	Acute bronchiolitis	8476	945.22	816	1.88099	494	359.756	38	5.71676	34	866.561	716	69	2.87039
E11-E14	Type 2 diabetes mellitus	H35	Other retinal disorders	H47	Other disorders of optic[2nd] nerve and visual pathways	F41	Other anxiety disorders	31988	739.021	555	2.05101	617	781.904	523.5	1.976	91	969.128	701.5	183	2.87021
E11-E14	Type 2 diabetes mellitus	E10	Insulin-dependent diabetes mellitus	N18	Chronic kidney disease	M62	Other disorders of muscle	13112	830.153	557	20.0993	890	1177.34	879	1.63245	56	783.119	559	22.6	2.87013
E11-E14	Type 2 diabetes mellitus	H52	Disorders of refraction and accommodation	H33	Retinal detachments and breaks	L23	Allergic contact dermatitis	49331	686.418	547.5	1.57431	674	663.858	432	1.74968	134	1134.49	1022.5	269	2.8698
E11-E14	Type 2 diabetes mellitus	E10	Insulin-dependent diabetes mellitus	G59	Mononeuropathy in diseases classified elsewhere	L03	Cellulitis	13112	673.01	504	20.0993	584	1083.85	1027	1.7902	92	1057.25	856.5	20.5556	2.86901
E11-E14	Type 2 diabetes mellitus	H36	Retinal disorders in diseases classified elsewhere	H28	Cataract and other disorders of lens in diseases classified elsewhere	H52	Disorders of refraction and accommodation	23199	1010.18	745	9.6345	502	695.987	451	4.76303	72	856.474	584	16.1111	2.86884
E11-E14	Type 2 diabetes mellitus	E87	Other disorders of fluid, electrolyte and acid-base balance	K65	Peritonitis	L89	Decubitus ulcer and pressure area	18861	1029.57	802.5	4.52442	358	740.455	392	2.06628	39	954.455	630	79	2.86838
E11-E14	Type 2 diabetes mellitus	H25	Senile cataract	H44	Disorders of globe	G63	Polyneuropathy in diseases classified elsewhere	30989	877.763	675.5	1.95408	797	612.25	365.5	2.37705	79	1028.38	908	159	2.86838
E11-E14	Type 2 diabetes mellitus	H66	Suppurative and unspecified otitis media	H71	Cholesteatoma of middle ear	H04	Disorders of lacrimal system	15232	674.75	545.5	1.47584	151	756.5	457.5	7.04651	35	1066.08	984.5	71	2.86827
E11-E14	Type 2 diabetes mellitus	E10	Insulin-dependent diabetes mellitus	E16	Other disorders of pancreatic internal secretion	K30	Dyspepsia	13112	919.294	622	20.0993	1016	873.198	628.5	2.01487	118	835.563	582.5	18.2308	2.86823
E11-E14	Type 2 diabetes mellitus	H36	Retinal disorders in diseases classified elsewhere	H33	Retinal detachments and breaks	N30	Cystitis	23199	662.266	421	9.6345	615	467.582	175	2.409	79	1235.14	1019	31.8	2.86809
E11-E14	Type 2 diabetes mellitus	H36	Retinal disorders in diseases classified elsewhere	H33	Retinal detachments and breaks	N40	Hyperplasia of prostate	23199	784.163	620	9.6345	615	566.125	296	2.409	79	1287.38	925	31.8	2.86809
E11-E14	Type 2 diabetes mellitus	M48	Other spondylopathies	M96	Postprocedural musculoskeletal disorders, NEC	J36	Peritonsillar abscess	35706	1183.3	999	1.6557	1556	755.457	548	3.16041	70	717.986	483.5	141	2.86794
E11-E14	Type 2 diabetes mellitus	M48	Other spondylopathies	M96	Postprocedural musculoskeletal disorders, NEC	S00	Superficial injury of head	35706	834.616	672	1.6557	1556	914.822	707	3.16041	70	1084.3	856	141	2.86794
E11-E14	Type 2 diabetes mellitus	I63	Cerebral infarction	I64	Stroke, not specified as hemorrhage or infarction	I49	Other cardiac arrhythmias	17698	977.659	711	3.57408	816	578.829	226	2.54758	40	830.171	553	81	2.86778
E11-E14	Type 2 diabetes mellitus	E10	Insulin-dependent diabetes mellitus	E16	Other disorders of pancreatic internal secretion	E88	Other metabolic disorders	13112	1069.37	931	20.0993	1016	1127.37	980	2.01487	45	378.673	302	18.2	2.8675
E11-E14	Type 2 diabetes mellitus	E10	Insulin-dependent diabetes mellitus	E16	Other disorders of pancreatic internal secretion	G47	Sleep disorders	13112	816.927	575	20.0993	1016	1064.26	711	2.01487	136	800.511	563	18.2	2.8675
E11-E14	Type 2 diabetes mellitus	G63	Polyneuropathy in diseases classified elsewhere	E16	Other disorders of pancreatic internal secretion	S93	Dislocation, sprain and strain of joints and ligaments at ankle and foot level	17611	1130.76	1014.5	11.4187	1082	856.052	703	1.77605	54	873.017	654	36.3333	2.86737
E11-E14	Type 2 diabetes mellitus	G63	Polyneuropathy in diseases classified elsewhere	E16	Other disorders of pancreatic internal secretion	E05	Thyrotoxicosis[Hyperthyroidism]	17611	1228.81	1060	11.4187	1082	954.864	806	1.77605	54	604.254	383	36.3333	2.86737
E11-E14	Type 2 diabetes mellitus	H36	Retinal disorders in diseases classified elsewhere	H34	Retinal vascular occlusions	E03	Other hypothyroidism	23199	590.115	352	9.6345	684	835.865	649.5	2.36442	48	1341	1086.5	32.3333	2.8672
E11-E14	Type 2 diabetes mellitus	N20	Calculus of kidney and ureter	N23	Unspecified renal colic	M19	Other arthrosis	8476	820.97	728	1.88099	195	426.091	20	6.40984	30	1217.94	702	61	2.86656
E11-E14	Type 2 diabetes mellitus	H36	Retinal disorders in diseases classified elsewhere	H33	Retinal detachments and breaks	N08	Glomerular disorders in diseases classified elsewhere	23199	758.041	631	9.6345	615	706.551	582	2.409	47	905.388	840	31.6667	2.86627
E11-E14	Type 2 diabetes mellitus	H35	Other retinal disorders	H33	Retinal detachments and breaks	H90	Conductive and sensorineural hearing loss	31988	685.077	552.5	2.05101	690	584.788	367	3.47859	51	1341.98	1140	103	2.86621
E11-E14	Type 2 diabetes mellitus	H52	Disorders of refraction and accommodation	H34	Retinal vascular occlusions	L29	Pruritus	49331	890.781	597	1.57431	894	861.657	510	1.74537	133	951.409	771	267	2.86549
E11-E14	Type 2 diabetes mellitus	H36	Retinal disorders in diseases classified elsewhere	I79	Disorders of arteries, arterioles and capillaries in diseases classified elsewhere	F00	Dementia in Alzheimer's disease (G30.-+)	23199	847.061	503.5	9.6345	1200	1277.36	1132	1.7985	63	893.561	733	42.3333	2.86542
E11-E14	Type 2 diabetes mellitus	E87	Other disorders of fluid, electrolyte and acid-base balance	J81	Pulmonary edema	H04	Disorders of lacrimal system	18861	1010.02	776	4.52442	457	548.61	231	2.2818	35	829.561	552	71	2.8651
E11-E14	Type 2 diabetes mellitus	E10	Insulin-dependent diabetes mellitus	E16	Other disorders of pancreatic internal secretion	M48	Other spondylopathies	13112	1028.88	718	20.0993	1016	1012.93	796	2.01487	99	764.238	508	18.0909	2.86489
E11-E14	Type 2 diabetes mellitus	S06	Intracranial injury	I62	Other nontraumatic intracranial hemorrhage	I69	Sequelae of cerebrovascular disease	10127	1314.14	1137.5	2.32545	147	322.278	66.5	5	31	452.472	207	63	2.86482
E11-E14	Type 2 diabetes mellitus	D50	Iron deficiency anemia	E21	Hyperparathyroidism and other disorders of parathyroid gland	I20	Angina pectoris	27945	1091.28	983.5	2.6809	461	766.8	474	2.87539	47	548.56	234	95	2.8647
E11-E14	Type 2 diabetes mellitus	N18	Chronic kidney disease	E83	Disorders of mineral metabolism	J18	Pneumonia, organism unspecified	5276	1137.82	981.5	7.84617	578	609.745	432.5	2.76134	84	876.118	598	33.8	2.86469
E11-E14	Type 2 diabetes mellitus	E04	Other nontoxic goitre	E89	Postprocedural endocrine and metabolic disorders, NEC	S93	Dislocation, sprain and strain of joints and ligaments at ankle and foot level	12481	1128.38	1024.5	1.75585	425	291.25	192	5.86897	35	778.175	651	71	2.86431
E11-E14	Type 2 diabetes mellitus	E04	Other nontoxic goitre	E89	Postprocedural endocrine and metabolic disorders, NEC	M72	Fibroblastic disorders	12481	945.892	860	1.75585	425	220	83	5.86897	35	713.108	494	71	2.86431
E11-E14	Type 2 diabetes mellitus	E04	Other nontoxic goitre	E89	Postprocedural endocrine and metabolic disorders, NEC	H40	Glaucoma	12481	1013.46	723	1.75585	425	367.703	177	5.86897	35	775.324	663	71	2.86431
E11-E14	Type 2 diabetes mellitus	E04	Other nontoxic goitre	E89	Postprocedural endocrine and metabolic disorders, NEC	K63	Other diseases of intestine	12481	973.667	730.5	1.75585	425	286.361	87.5	5.86897	35	1077.83	1012	71	2.86431
E11-E14	Type 2 diabetes mellitus	F32	Depressive episode	F31	Bipolar affective disorder	G31	Other degenerative diseases of nervous system NEC	32138	1279.6	913.5	2.19211	1324	1023.85	691.5	3.23443	51	542.019	220.5	103	2.8635
E11-E14	Type 2 diabetes mellitus	N18	Chronic kidney disease	E83	Disorders of mineral metabolism	I11	Hypertensive heart disease	5276	1121.51	914	7.84617	578	655.413	512	2.76134	50	771.683	542	33.6667	2.86298
E11-E14	Type 2 diabetes mellitus	H36	Retinal disorders in diseases classified elsewhere	N18	Chronic kidney disease	D64	Other anemias	23199	821.541	545.5	9.6345	1333	1121.5	905.5	1.79838	231	695.09	478	42.0909	2.8629
E11-E14	Type 2 diabetes mellitus	I63	Cerebral infarction	F07	Personality and behavioral disorders due to brain disease, damage and dysfunction	F00	Dementia in Alzheimer's disease (G30.-+)	17698	1206.68	1050	3.57408	401	746.523	475	2.45566	41	622.091	285	83	2.86241
E11-E14	Type 2 diabetes mellitus	I63	Cerebral infarction	F07	Personality and behavioral disorders due to brain disease, damage and dysfunction	M51	Other intervertebral disc disorders	17698	877.976	612	3.57408	401	664.143	357	2.45566	41	766.167	538	83	2.86241
E11-E14	Type 2 diabetes mellitus	H36	Retinal disorders in diseases classified elsewhere	E16	Other disorders of pancreatic internal secretion	L85	Other epidermal thickening	23199	841.767	741	9.6345	1222	1221.89	949	1.6075	70	674.219	452	47	2.86208
E11-E14	Type 2 diabetes mellitus	M75	Shoulder lesions	S46	Injury of muscle and tendon at shoulder and upper arm level	H26	Other cataract	46134	1036.72	803	1.43205	2008	1029.37	754.5	2.2785	111	900.939	791.5	223	2.86191
E11-E14	Type 2 diabetes mellitus	M48	Other spondylopathies	M96	Postprocedural musculoskeletal disorders, NEC	J38	Diseases of vocal cords and larynx, NEC	35706	1026.24	914	1.6557	1556	930.437	722	3.16041	69	803.014	604	139	2.86174
E11-E14	Type 2 diabetes mellitus	D50	Iron deficiency anemia	D63	Anemia in chronic diseases classified elsewhere	M06	Other rheumatoid arthritis	27945	1115.54	795.5	2.6809	1104	756.896	274	3.0469	44	663.938	528	89	2.86153
E11-E14	Type 2 diabetes mellitus	D50	Iron deficiency anemia	D63	Anemia in chronic diseases classified elsewhere	S80	Superficial injury of lower leg	27945	1038.67	1035	2.6809	1104	839.2	712	3.0469	44	971.422	740	89	2.86153
E11-E14	Type 2 diabetes mellitus	E10	Insulin-dependent diabetes mellitus	G59	Mononeuropathy in diseases classified elsewhere	G53	Cranial nerve disorders in diseases classified elsewhere	13112	921.481	663.5	20.0993	584	1258.25	1251	1.7902	50	846	656	20.2	2.86143
E11-E14	Type 2 diabetes mellitus	G63	Polyneuropathy in diseases classified elsewhere	L89	Decubitus ulcer and pressure area	B35	Dermatophytosis	17611	1047.49	836	11.4187	1019	937.141	709	1.45747	65	540.394	350	43.6667	2.86136
E11-E14	Type 2 diabetes mellitus	H36	Retinal disorders in diseases classified elsewhere	H33	Retinal detachments and breaks	J02	Acute pharyngitis	23199	654.622	457	9.6345	615	524.054	326	2.409	109	1160.25	975	31.2857	2.86101
E11-E14	Type 2 diabetes mellitus	H36	Retinal disorders in diseases classified elsewhere	H28	Cataract and other disorders of lens in diseases classified elsewhere	F00	Dementia in Alzheimer's disease (G30.-+)	23199	706.341	516	9.6345	502	917.146	730	4.76303	39	1306.24	1022	15.8	2.86037
E11-E14	Type 2 diabetes mellitus	H36	Retinal disorders in diseases classified elsewhere	H28	Cataract and other disorders of lens in diseases classified elsewhere	S01	Open wound of head	23199	648.805	469	9.6345	502	809.756	618	4.76303	39	1352.24	1367	15.8	2.86037
E11-E14	Type 2 diabetes mellitus	E10	Insulin-dependent diabetes mellitus	E16	Other disorders of pancreatic internal secretion	H93	Other disorders of ear, NEC	13112	767.469	542	20.0993	1016	1067.33	969	2.01487	62	844.391	577	17.8571	2.85924
E11-E14	Type 2 diabetes mellitus	H36	Retinal disorders in diseases classified elsewhere	I79	Disorders of arteries, arterioles and capillaries in diseases classified elsewhere	S06	Intracranial injury	23199	850.469	774.5	9.6345	1200	1000.02	791	1.7985	62	918.953	634.5	41.6667	2.85853
E11-E14	Type 2 diabetes mellitus	H36	Retinal disorders in diseases classified elsewhere	H28	Cataract and other disorders of lens in diseases classified elsewhere	G47	Sleep disorders	23199	634.225	340	9.6345	502	748.191	509	4.76303	86	1314.93	1169	15.7273	2.85837
E11-E14	Type 2 diabetes mellitus	H36	Retinal disorders in diseases classified elsewhere	E16	Other disorders of pancreatic internal secretion	E10	Insulin-dependent diabetes mellitus	23199	840.62	700	9.6345	1222	1173.31	1036	1.6075	116	698.909	438	46.6	2.85836
E11-E14	Type 2 diabetes mellitus	C16	Malignant neoplasm of stomach	C78	Secondary malignant neoplasm of respiratory and digestive organs	H04	Disorders of lacrimal system	3256	1025.94	726	2.23078	417	391.082	170	4.82659	33	923.837	500	67	2.85817
E11-E14	Type 2 diabetes mellitus	C16	Malignant neoplasm of stomach	C78	Secondary malignant neoplasm of respiratory and digestive organs	M13	Other arthritis	3256	1002.66	648	2.23078	417	308.122	188	4.82659	33	1044.15	602	67	2.85817
E11-E14	Type 2 diabetes mellitus	C73	Malignant neoplasm of thyroid gland	E83	Disorders of mineral metabolism	M81	Osteoporosis without pathological fracture	1805	1317.91	1105	1.86774	378	147.52	43	5.14966	37	572.893	296	75	2.85816
E11-E14	Type 2 diabetes mellitus	N18	Chronic kidney disease	J81	Pulmonary edema	L29	Pruritus	5276	1158.52	992	7.84617	277	726.5	366.5	3.49057	39	548.841	240.5	26.3333	2.85806
E11-E14	Type 2 diabetes mellitus	E10	Insulin-dependent diabetes mellitus	E16	Other disorders of pancreatic internal secretion	N10	Acute tubulo-interstitial nephritis	13112	866.87	574	20.0993	1016	1058.83	942	2.01487	44	802.978	563	17.8	2.85785
E11-E14	Type 2 diabetes mellitus	E10	Insulin-dependent diabetes mellitus	E16	Other disorders of pancreatic internal secretion	K56	Paralytic ileus and intestinal obstruction without hernia	13112	969.25	757.5	20.0993	1016	904.167	768.5	2.01487	44	783.229	638	17.8	2.85785
E11-E14	Type 2 diabetes mellitus	H35	Other retinal disorders	H33	Retinal detachments and breaks	J21	Acute bronchiolitis	31988	692.8	474.5	2.05101	690	743.2	376	3.47859	50	1263.54	1292.5	101	2.85769
E11-E14	Type 2 diabetes mellitus	H35	Other retinal disorders	H33	Retinal detachments and breaks	I21	Acute myocardial infarction	31988	746.431	542	2.05101	690	517.804	206	3.47859	50	906.941	570	101	2.85769
E11-E14	Type 2 diabetes mellitus	E04	Other nontoxic goitre	C73	Malignant neoplasm of thyroid gland	G47	Sleep disorders	12481	1316.55	1169	1.75585	755	144.573	27.5	8.25683	74	570.549	218	49.6667	2.85736
E11-E14	Type 2 diabetes mellitus	H25	Senile cataract	H44	Disorders of globe	H36	Retinal disorders in diseases classified elsewhere	30989	1031.9	747	1.95408	797	557.646	310.5	2.37705	77	794.829	472	155	2.85731
E11-E14	Type 2 diabetes mellitus	H25	Senile cataract	H44	Disorders of globe	L21	Seborrhoeic dermatitis	30989	927.432	750	1.95408	797	691.457	453	2.37705	77	1019.81	763	155	2.85731
E11-E14	Type 2 diabetes mellitus	H36	Retinal disorders in diseases classified elsewhere	H33	Retinal detachments and breaks	J44	Other chronic obstructive pulmonary diseses	23199	563.596	422	9.6345	615	510.213	326	2.409	46	1283	1084	31	2.85703
E11-E14	Type 2 diabetes mellitus	H36	Retinal disorders in diseases classified elsewhere	H33	Retinal detachments and breaks	J34	Other disorders of nose and nasal sinuses	23199	650.087	624.5	9.6345	615	565.87	375.5	2.409	46	1205.26	1107	31	2.85703
E11-E14	Type 2 diabetes mellitus	H36	Retinal disorders in diseases classified elsewhere	H33	Retinal detachments and breaks	F48	Other neurotic disorders	23199	664.717	571.5	9.6345	615	701.522	418	2.409	46	1075.48	873	31	2.85703
E11-E14	Type 2 diabetes mellitus	I63	Cerebral infarction	I64	Stroke, not specified as hemorrhage or infarction	S13	Dislocation, sprain and strain of joints and ligaments at neck level	17698	710.07	414	3.57408	816	637.349	532	2.54758	39	1063.84	799	79	2.85692
E11-E14	Type 2 diabetes mellitus	I63	Cerebral infarction	I64	Stroke, not specified as hemorrhage or infarction	I84	Hemorrhoids	17698	989.714	861	3.57408	816	555.048	439.5	2.54758	39	919.262	727.5	79	2.85692
E11-E14	Type 2 diabetes mellitus	M51	Other intervertebral disc disorders	M96	Postprocedural musculoskeletal disorders, NEC	G56	Mononeuropathies of upper limb	38137	838.781	620	1.48418	1359	976.914	778	2.31799	104	852.838	635	209	2.85674
E11-E14	Type 2 diabetes mellitus	F32	Depressive episode	F38	Other mood [affective] disorders	H81	Disorders of vestibular function	32138	1111.5	820	2.19211	1064	958.455	589	1.3709	119	545.802	330	239	2.85626
E11-E14	Type 2 diabetes mellitus	I73	Other peripheral vascular diseases	F38	Other mood [affective] disorders	J40	Bronchitis, not specified as acute or chronic	39728	1118.41	971	2.11242	1276	1071.98	790	1.44646	117	541.043	434	235	2.85616
E11-E14	Type 2 diabetes mellitus	H36	Retinal disorders in diseases classified elsewhere	E16	Other disorders of pancreatic internal secretion	E86	Volume depletion	23199	766.69	441	9.6345	1222	1142.97	992	1.6075	69	922.479	780	46.3333	2.85587
E11-E14	Type 2 diabetes mellitus	H66	Suppurative and unspecified otitis media	H71	Cholesteatoma of middle ear	M25	Other joint disorders, NEC	15232	877.694	618	1.47584	151	599.639	360	7.04651	34	1153.5	812	69	2.85586
E11-E14	Type 2 diabetes mellitus	H66	Suppurative and unspecified otitis media	H71	Cholesteatoma of middle ear	K52	Other noninfective gastroenteritis and colitis	15232	997.265	833	1.47584	151	510.588	203.5	7.04651	34	979.853	737.5	69	2.85586
E11-E14	Type 2 diabetes mellitus	H36	Retinal disorders in diseases classified elsewhere	N18	Chronic kidney disease	K63	Other diseases of intestine	23199	875.636	595	9.6345	1333	1117.45	791	1.79838	103	1060.79	724	41.4	2.85571
E11-E14	Type 2 diabetes mellitus	D50	Iron deficiency anemia	E21	Hyperparathyroidism and other disorders of parathyroid gland	L23	Allergic contact dermatitis	27945	878.48	647	2.6809	461	785.58	439.5	2.87539	46	732.1	522	93	2.85546
E11-E14	Type 2 diabetes mellitus	D50	Iron deficiency anemia	E21	Hyperparathyroidism and other disorders of parathyroid gland	F41	Other anxiety disorders	27945	1341.18	1049	2.6809	461	801.878	480	2.87539	46	767.367	549	93	2.85546
E11-E14	Type 2 diabetes mellitus	D50	Iron deficiency anemia	E21	Hyperparathyroidism and other disorders of parathyroid gland	M79	Other soft tissue disorders, NEC	27945	1080.04	744.5	2.6809	461	784.708	449	2.87539	46	810.271	601	93	2.85546
E11-E14	Type 2 diabetes mellitus	D50	Iron deficiency anemia	E21	Hyperparathyroidism and other disorders of parathyroid gland	H25	Senile cataract	27945	1064.04	703	2.6809	461	834.087	524	2.87539	46	760.761	504.5	93	2.85546
E11-E14	Type 2 diabetes mellitus	M48	Other spondylopathies	M96	Postprocedural musculoskeletal disorders, NEC	M80	Osteoporosis with pathological fracture	35706	856.362	625	1.6557	1556	884.652	638	3.16041	68	767.246	561	137	2.85544
E11-E14	Type 2 diabetes mellitus	M48	Other spondylopathies	M96	Postprocedural musculoskeletal disorders, NEC	N28	Other disorders of kidney and ureter, NEC	35706	1022.32	909	1.6557	1556	965.638	755	3.16041	68	813.681	661	137	2.85544
E11-E14	Type 2 diabetes mellitus	H36	Retinal disorders in diseases classified elsewhere	H28	Cataract and other disorders of lens in diseases classified elsewhere	M25	Other joint disorders, NEC	23199	726.837	487	9.6345	502	751.798	528	4.76303	101	1086.39	929.5	15.6154	2.85527
E11-E14	Type 2 diabetes mellitus	F32	Depressive episode	F31	Bipolar affective disorder	G20	Parkinson's disease	32138	1174.4	945	2.19211	1324	867.792	707	3.23443	50	652.66	488	101	2.85498
E11-E14	Type 2 diabetes mellitus	I63	Cerebral infarction	G21	Secondary parkinsonism	H10	Conjunctivitis	17698	895.8	709	3.57408	437	708.8	559	2.24936	44	772.911	544	89	2.85461
E11-E14	Type 2 diabetes mellitus	I63	Cerebral infarction	G21	Secondary parkinsonism	M13	Other arthritis	17698	936.5	776	3.57408	437	769.152	408.5	2.24936	44	586.783	392.5	89	2.85461
E11-E14	Type 2 diabetes mellitus	H36	Retinal disorders in diseases classified elsewhere	H34	Retinal vascular occlusions	N31	Neuromuscular dysfunction of bladder, NEC	23199	940.277	536	9.6345	684	888.289	735	2.36442	78	1021.87	694	31.4	2.85448
E11-E14	Type 2 diabetes mellitus	E87	Other disorders of fluid, electrolyte and acid-base balance	N19	Unspecified kidney failure	L89	Decubitus ulcer and pressure area	18861	1130.67	1015.5	4.52442	417	917.913	645.5	1.85969	42	587.326	431	85	2.85442
E11-E14	Type 2 diabetes mellitus	E87	Other disorders of fluid, electrolyte and acid-base balance	N19	Unspecified kidney failure	E07	Other disorders of thyroid	18861	1413.89	1244.5	4.52442	417	968.739	730	1.85969	42	531.804	506	85	2.85442
E11-E14	Type 2 diabetes mellitus	N18	Chronic kidney disease	E83	Disorders of mineral metabolism	T81	Complications of procedures, NEC	5276	1467.94	1284	7.84617	578	445.708	304	2.76134	49	717.185	515	33	2.85429
E11-E14	Type 2 diabetes mellitus	H36	Retinal disorders in diseases classified elsewhere	E16	Other disorders of pancreatic internal secretion	M25	Other joint disorders, NEC	23199	804.353	575.5	9.6345	1222	1176.99	963.5	1.6075	161	865.482	782.5	46.1429	2.85408
E11-E14	Type 2 diabetes mellitus	H40	Glaucoma	H47	Other disorders of optic[2nd] nerve and visual pathways	M25	Other joint disorders, NEC	40026	738.481	546	1.64309	723	891.111	716	2.0409	106	965.176	702.5	213	2.85386
E11-E14	Type 2 diabetes mellitus	N18	Chronic kidney disease	D63	Anemia in chronic diseases classified elsewhere	I12	Hypertensive renal disease	5276	1569.53	1237.5	7.84617	705	513.156	239	6.62441	75	476.689	205	13.7273	2.85339
E11-E14	Type 2 diabetes mellitus	N18	Chronic kidney disease	D63	Anemia in chronic diseases classified elsewhere	K59	Other functional intestinal disorders	5276	1256.06	955	7.84617	705	442.642	224	6.62441	75	500.495	245	13.7273	2.85339
E11-E14	Type 2 diabetes mellitus	I63	Cerebral infarction	G82	Paraplegia and tetraplegia	F01	Vascular dementia	17698	1081.12	883.5	3.57408	326	830.738	562.5	2.46415	40	509.881	254.5	81	2.85332
E11-E14	Type 2 diabetes mellitus	H36	Retinal disorders in diseases classified elsewhere	H28	Cataract and other disorders of lens in diseases classified elsewhere	M48	Other spondylopathies	23199	726.517	389	9.6345	502	768.169	589	4.76303	85	1098.94	882	15.5455	2.85332
E11-E14	Type 2 diabetes mellitus	H36	Retinal disorders in diseases classified elsewhere	H53	Visual disturbances	M72	Fibroblastic disorders	23199	830.513	548	9.6345	835	811.769	556	1.43188	77	956.154	728.5	51.6667	2.85295
E11-E14	Type 2 diabetes mellitus	E10	Insulin-dependent diabetes mellitus	G59	Mononeuropathy in diseases classified elsewhere	M06	Other rheumatoid arthritis	13112	769.963	476.5	20.0993	584	1139.44	1005	1.7902	49	818.037	611	19.8	2.85275
E11-E14	Type 2 diabetes mellitus	E10	Insulin-dependent diabetes mellitus	G59	Mononeuropathy in diseases classified elsewhere	B02	Zoster[herpes zoster]	13112	886.377	601	20.0993	584	1121	1012	1.7902	49	1011.66	788	19.8	2.85275
E11-E14	Type 2 diabetes mellitus	M51	Other intervertebral disc disorders	M96	Postprocedural musculoskeletal disorders, NEC	G40	Epilepsy	38137	860.421	647	1.48418	1359	932.467	707	2.31799	103	852.897	702	207	2.85257
E11-E14	Type 2 diabetes mellitus	E10	Insulin-dependent diabetes mellitus	E16	Other disorders of pancreatic internal secretion	S80	Superficial injury of lower leg	13112	1106	931	20.0993	1016	1083.98	924.5	2.01487	61	890.266	675	17.5714	2.85223
E11-E14	Type 2 diabetes mellitus	G63	Polyneuropathy in diseases classified elsewhere	D63	Anemia in chronic diseases classified elsewhere	H25	Senile cataract	17611	886.915	684	11.4187	649	861.373	659	1.57074	59	696.831	450	39.6667	2.85214
E11-E14	Type 2 diabetes mellitus	K74	Fibrosis and cirrhosis of liver	D69	Purpura and other hemorrhagic conditions	E07	Other disorders of thyroid	4371	708.761	333	3.13313	312	877.5	725	3.10945	36	1034.07	704.5	73	2.85198
E11-E14	Type 2 diabetes mellitus	E04	Other nontoxic goitre	E89	Postprocedural endocrine and metabolic disorders, NEC	M50	Cervical disc disorders	12481	782.641	733	1.75585	425	456.077	150	5.86897	34	905.41	833	69	2.8519
E11-E14	Type 2 diabetes mellitus	E04	Other nontoxic goitre	E89	Postprocedural endocrine and metabolic disorders, NEC	J38	Diseases of vocal cords and larynx, NEC	12481	1163.47	878	1.75585	425	373.583	147	5.86897	34	669.75	550	69	2.8519
E11-E14	Type 2 diabetes mellitus	I63	Cerebral infarction	F07	Personality and behavioral disorders due to brain disease, damage and dysfunction	M13	Other arthritis	17698	881.372	597	3.57408	401	762.93	444	2.45566	40	547.791	482	81	2.85182
E11-E14	Type 2 diabetes mellitus	I63	Cerebral infarction	F07	Personality and behavioral disorders due to brain disease, damage and dysfunction	K59	Other functional intestinal disorders	17698	1036.91	847.5	3.57408	401	565.864	234	2.45566	40	747.159	405.5	81	2.85182
E11-E14	Type 2 diabetes mellitus	I63	Cerebral infarction	F07	Personality and behavioral disorders due to brain disease, damage and dysfunction	L50	Urticaria	17698	987.977	893	3.57408	401	786.558	546	2.45566	40	877.698	667	81	2.85182
E11-E14	Type 2 diabetes mellitus	D50	Iron deficiency anemia	D63	Anemia in chronic diseases classified elsewhere	J21	Acute bronchiolitis	27945	1399.37	1173	2.6809	1104	571.717	272.5	3.0469	43	759.652	581	87	2.85166
E11-E14	Type 2 diabetes mellitus	D50	Iron deficiency anemia	D63	Anemia in chronic diseases classified elsewhere	I79	Disorders of arteries, arterioles and capillaries in diseases classified elsewhere	27945	1075.6	896.5	2.6809	1104	662.167	280	3.0469	43	892.708	543	87	2.85166
E11-E14	Type 2 diabetes mellitus	D50	Iron deficiency anemia	D63	Anemia in chronic diseases classified elsewhere	M72	Fibroblastic disorders	27945	896.8	622	2.6809	1104	723.178	475	3.0469	43	751.511	491	87	2.85166
E11-E14	Type 2 diabetes mellitus	H36	Retinal disorders in diseases classified elsewhere	I79	Disorders of arteries, arterioles and capillaries in diseases classified elsewhere	T81	Complications of procedures, NEC	23199	693.557	428	9.6345	1200	1088.74	942	1.7985	61	937.656	671	41	2.85152
E11-E14	Type 2 diabetes mellitus	H36	Retinal disorders in diseases classified elsewhere	I79	Disorders of arteries, arterioles and capillaries in diseases classified elsewhere	K31	Other diseases of stomach and duodenum	23199	734.425	531	9.6345	1200	813.557	568.5	1.7985	102	996.236	751	41	2.85152
E11-E14	Type 2 diabetes mellitus	H36	Retinal disorders in diseases classified elsewhere	I79	Disorders of arteries, arterioles and capillaries in diseases classified elsewhere	H61	Other disorders of external ear	23199	851.484	726	9.6345	1200	827.453	671.5	1.7985	61	1157.17	992	41	2.85152
E11-E14	Type 2 diabetes mellitus	H36	Retinal disorders in diseases classified elsewhere	N18	Chronic kidney disease	F31	Bipolar affective disorder	23199	869.288	614	9.6345	1333	1462.29	1302	1.79838	61	680.439	468.5	41	2.85149
E11-E14	Type 2 diabetes mellitus	H36	Retinal disorders in diseases classified elsewhere	H33	Retinal detachments and breaks	H43	Disorders of vitreous body	23199	817.064	693.5	9.6345	615	596.385	296.5	2.409	76	663.821	337	30.6	2.85139
E11-E14	Type 2 diabetes mellitus	H36	Retinal disorders in diseases classified elsewhere	L97	Ulcer of lower limb, NEC	K21	Gastro-oesophageal reflux disease	23199	730.12	489.5	9.6345	177	1173.9	877	2.2327	49	821.48	590.5	33	2.85117
E11-E14	Type 2 diabetes mellitus	N08	Glomerular disorders in diseases classified elsewhere	I12	Hypertensive renal disease	L29	Pruritus	5164	983.517	639.5	17.587	254	843.207	602.5	1.92075	52	879.138	602.5	21	2.85088
E11-E14	Type 2 diabetes mellitus	I63	Cerebral infarction	G46	Vascular syndromes of brain in cerebrovascular diseases (I60-I67+)	M62	Other disorders of muscle	17698	1133.62	867	3.57408	555	774.894	576	2.08443	47	953.234	796	95	2.84987
[truncated: 74,768 more rows]

## Sheet: 40_60_MALE
Diagnosis 1		Diagnosis 2		Diagnosis 3		Diagnosis 4		Diagnosis 1->Diagnosis 2				Diagnosis 1->Diagnosis 2->Diagnosis 3				Diagnosis 1->Diagnosis 2->Diagnosis 3->Diagnosis 4				Average relative risk
[truncated: 4,022 more rows]

[truncated: 3 more sheets: 40_60_FEMALE, 60OLDER_MALE, 60OLDER_FEMALE]
